# Supplementary material for: Genome analysis of Parmales, the sister group of diatoms, reveals the evolutionary specialization of diatoms from phago-mixotrophs to photoautotrophs
Source: Commun Biol. 2023 Jul 7;6:697. doi: 10.1038/s42003-023-05002-x (PMC10328945; doi:10.1038/s42003-023-05002-x)
Supplement: Supplementary file 4 — Supplementary Data 1-14 [file 42003_2023_5002_MOESM4_ESM.xlsx]

## Sheet: contents
	Description of supplementary files
	Supplementary Data 1
	The number of genes in different categories of orthologous groups. Taxonomic name(column A), Genes in core orthologs(B), Genes in shared orthologs(C), Genes in diatom-parmales shared orthologs(D), Genes in diatom specific orthologs (E), Genes in parmales specific orthologs (F) Genes in species unique orthologs (G).
	Supplementary Data 2
	InterPro domains enriched in diatom genomes. InterPro domain IDs (column A), InterPro domain description (B), Number of genes (C-O), the total number of genes annotated with this domain (P,Q), the total number of genes not annotated with this domain (R,S), p-values for Fisher’s exact test (T), corrected p-values for multiple comparisons by Bonferroni correction (U) and manually assigned categorie…
	Supplementary Data 3
	InterPro domains enriched in parmalean genomes. Descriptions for column are same with Supplementary Data 2.
	Supplementary Data 4
	InterPro domains for START protein genes. InterPro domain IDs (column A), InterPro domain description (B), Number of genes (C-Q), the total number of genes annotated with this domain in parmalean genomes (R).
	Supplementary Data 5
	The number of calcium-binding protein genes. Taxonomic name (column A), number of genes (B), group names they belong to (C).
	Supplementary Data 6
	Probability of phagotrophy calculated using a genome-scale tool developed by Burns et al. (2019). Taxonomic name (columnA), predicted probability of phagotrophy (B), group names they belong to (C).
	Supplementary Data 7
	Intraflagellar transport (IFT) subunits gene/transcripts catalog. Gene accessions (column A), gene name (B), InterPro ID / EggNOG ID used to estimate gene function (C), gene category (D) taxonomic name (E), and group names they belong to (F).
	Supplementary Data 8
	Transporter gene catalog. Gene accessions (column A), gene name abbreviation (B), gene name (C), InterPro ID / EggNOG ID used to estimate gene function (D), taxonomic name (E), and group names they belong to (F).
	Supplementary Data 9
	Nitrogen metabolism gene catalog. Gene accessions (column A), gene name abbreviation (B), gene name (C), InterPro ID / EggNOG ID used to estimate gene function (D), taxonomic name (E), group names they belong to (F), assigned subcellular localization based on targeting predictions (G-L), finally assigned subcellular localization (M), taxonomic name (N) and group names they belong to (O).
	Supplementary Data 10
	Iron metabolism gene catalog. Gene accessions (column A), gene name abbreviation (B), gene name (C), InterPro ID / EggNOG ID used to estimate gene function (D), taxonomic name (E), and group names they belong to (F).
	Supplementary Data 11
	Carbonic anhydrase gene catalog. Gene accessions (column A), gene name (B), InterPro ID / EggNOG ID used to estimate gene function (C), taxonomic name (D), and group names they belong to (E).
	Supplementary Data 12
	Bicarbonate transpoter gene catalog. Gene accessions (column A), gene name (B), InterPro ID / EggNOG ID used to estimate gene function (C), taxonomic name (D), and group names they belong to (E).
	Supplementary Data 13
	Carbon metabolism gene catalog. Gene accessions (column A), gene name abbreviation (B), gene name(C), pathway name (D), InterPro ID / EggNOG ID used to estimate gene function (E), taxonomic name (F), group names they belong to (G), assigned subcellular localization based on targeting predictions (H-M), finally assigned subcellular localization (N), taxonomic name (O) and group names they belong t…
	Supplementary Data 14
	Transcriptome data used in orthologous genes (OGs) clustering.
	Supplementary Data 15
	Data source we used in this study.

## Sheet: supplementary_data_1
taxon	Genes in core orthologs	Genes in shared orthologs	Genes in diatom-parmales shared orthologs	Genes in diatom specific orthologs	Genes in parmales specific orthologs	Genes in species unique orthologs
Triparma laevis f. inornata	2059	5641	861	NA	4478	327
Triparma laevis f. longispina	2077	6424	1285	NA	5668	529
Triparma strigata	2030	6075	994	NA	5114	140
Triparma verrucosa	2038	6125	1036	NA	5083	187
Triparma columacea	2088	6066	994	NA	3918	826
Triparma retinervis	2112	5810	874	NA	3730	1082
Tetraparma gracilis	2175	6096	944	NA	3480	2600
Scaly parma	1979	5665	907	NA	1725	1881
Thalassiosira pseudonana	2035	4619	1024	2524	NA	1391
Thalassiosira oceanica	2340	7555	1720	4046	NA	18359
Fragilariopsis cylindrus	2160	5550	1587	4279	NA	4443
Pseudo-nitzschia multiseries	2076	5418	1332	4267	NA	6512
Phaeodactylum tricornutum	1929	4726	1386	1766	NA	2267
Aureococcus anophagefferens	2530	5298	NA	NA	NA	3502
Ectocarpus siliculosus	2447	7407	NA	NA	NA	6335
Phytophthora infestans	2567	12319	NA	NA	NA	2601
Phytophthora sojae	2660	15326	NA	NA	NA	7596
Saprolegnia parasitica	3010	9408	NA	NA	NA	7401

## Sheet: supplementary_data_2
IPR	desc	Triparma laevis f. inornata	Triparma laevis f. longispina	Triparma strigata	Triparma verrucosa	Triparma columacea	Triparma retinervis	Tetraparma gracilis	scaly parma	Thalassiosira pseudonana	Fragilariopsis cylindrus	Phaeodactylum tricornutum	Thalassiosira oceanica	Pseudo-nitzschia multiseries	Diatoms	Parmales	non_Diatoms	non_Parmales	p.value	p.bonferroni	category (mannually assigned)
IPR001148	Alpha carbonic anhydrase	0	0	0	0	0	0	0	0	3	7	5	2	5	22	0	95289	113123	3.33631e-08	0.000289692	carbonic anhydrase
IPR023561	Carbonic anhydrase, alpha-class	0	0	0	0	0	0	0	0	4	7	5	1	5	22	0	95289	113123	3.33631e-08	0.000289692	carbonic anhydrase
IPR036398	Alpha carbonic anhydrase superfamily	0	0	0	0	0	0	0	0	4	7	5	2	5	23	0	95288	113123	1.52541e-08	0.000132451	carbonic anhydrase
IPR000782	FAS1 domain	1	1	1	1	1	1	0	1	5	99	9	19	39	171	7	95140	113116	1.02819e-48	8.92781e-45	cell adhesin
IPR036378	FAS1 domain superfamily	2	2	2	2	2	2	1	2	5	101	9	19	41	175	15	95136	113108	2.42516e-42	2.10577e-38	cell adhesin
IPR002557	Chitin binding domain	1	1	1	1	2	2	1	1	25	1	1	20	0	47	10	95264	113113	2.33697e-08	0.000202919	chitin related
IPR036508	Chitin binding domain superfamily	0	0	0	0	0	0	0	0	24	1	1	19	0	45	0	95266	113123	5.0746e-16	4.40628e-12	chitin related
IPR006671	Cyclin, N-terminal	6	13	12	12	12	11	8	9	52	28	25	50	27	182	83	95129	113040	5.2112e-14	4.52488e-10	cyclin
IPR013763	Cyclin-like	7	14	13	13	13	11	11	15	50	30	25	49	26	180	97	95131	113026	1.42652e-10	1.23865e-06	cyclin
IPR036915	Cyclin-like superfamily	12	20	18	18	20	17	18	21	63	37	32	64	36	232	144	95079	112979	5.27019e-10	4.5761e-06	cyclin
IPR008166	Glycosyltransferase family 92	0	0	0	0	0	1	0	0	6	8	6	8	5	33	1	95278	113122	1.15135e-10	9.9972e-07	glycosyltransferase
IPR012938	Glucose/Sorbosone dehydrogenase	0	0	0	0	0	0	0	0	0	9	0	0	9	18	0	95293	113123	7.63417e-07	0.00662875	pentose phosphate pathway
IPR001254	Serine proteases, trypsin domain	2	2	2	2	3	2	5	1	24	27	7	44	34	136	19	95175	113104	8.24223e-28	7.15673e-24	protease
IPR001314	Peptidase S1A, chymotrypsin family	2	2	2	2	1	1	3	1	21	20	7	28	26	102	14	95209	113109	2.04905e-21	1.77919e-17	protease
IPR008752	Peptidase M11, gametolysin	1	2	1	1	0	0	2	0	1	12	6	6	29	54	7	95257	113116	4.46424e-12	3.8763e-08	protease
IPR008757	Peptidase M6-like, domain	0	0	0	0	0	0	0	0	2	5	5	1	4	17	0	95294	113123	1.66967e-06	0.0144977	protease
IPR009003	Peptidase S1, PA clan	7	7	8	8	9	6	10	3	36	37	12	57	44	186	58	95125	113065	3.17145e-22	2.75377e-18	protease
IPR018114	Serine proteases, trypsin family, histidine active site	2	2	2	2	2	2	5	1	22	16	7	38	19	102	18	95209	113105	7.76417e-19	6.74163e-15	protease
IPR024079	Metallopeptidase, catalytic domain superfamily	9	9	8	9	7	7	5	4	31	24	22	18	40	135	58	95176	113065	1.24616e-11	1.08204e-07	protease
IPR033116	Serine proteases, trypsin family, serine active site	2	2	2	2	2	2	4	1	17	19	4	27	28	95	17	95216	113106	1.23224e-17	1.06995e-13	protease
IPR000210	BTB/POZ domain	11	12	11	11	10	9	12	8	17	48	13	88	24	190	84	95121	113039	4.04276e-15	3.51033e-11	protein binding
IPR002083	MATH/TRAF domain	1	1	1	1	2	1	1	1	2	11	2	52	4	71	9	95240	113114	1.26986e-15	1.10262e-11	protein binding
IPR011333	SKP1/BTB/POZ domain superfamily	12	16	15	14	14	14	14	12	23	59	17	118	33	250	111	95061	113012	2.29897e-19	1.9962e-15	protein binding
IPR036910	High mobility group box domain superfamily	19	29	25	25	26	16	14	24	99	41	41	63	33	277	178	95034	112945	1.08598e-10	9.42958e-07	protein binding
IPR002885	Pentatricopeptide repeat	8	11	11	11	10	16	8	10	32	48	45	36	46	207	85	95104	113038	5.05748e-18	4.39141e-14	RNA binding
IPR002156	Ribonuclease H domain	2	2	2	2	2	3	2	2	8	38	2	5	7	60	17	95251	113106	1.24958e-08	0.000108501	rnase
IPR012337	Ribonuclease H-like superfamily	30	34	29	30	39	38	30	31	52	93	152	127	86	510	261	94801	112862	3.31335e-30	2.87698e-26	rnase
IPR036397	Ribonuclease H superfamily	28	32	25	26	37	35	25	31	52	121	164	140	123	600	239	94711	112884	9.27496e-52	8.05345e-48	rnase
IPR034871	Allene oxide cyclase/dirigent protein	0	0	0	0	0	0	0	0	0	18	0	3	3	24	0	95287	113123	6.97436e-09	6.05584e-05	secondary metabolism
IPR013543	Calcium/calmodulin-dependent protein kinase II, association-domain	0	0	0	0	0	0	0	0	1	5	2	8	6	22	0	95289	113123	3.33631e-08	0.000289692	signal transdaction
IPR005331	Sulfotransferase	2	5	2	3	3	2	6	3	26	21	22	19	12	100	26	95211	113097	1.22754e-14	1.06588e-10	stress response
IPR018011	Carbohydrate sulfotransferase 8-10	0	0	0	0	0	0	1	0	7	6	3	1	6	23	1	95288	113122	2.05688e-07	0.00178599	stress response
IPR000232	Heat shock factor (HSF)-type, DNA-binding	9	12	11	11	11	8	3	6	98	75	70	45	59	347	71	94964	113052	5.27445e-56	4.5798e-52	transcription factor
IPR001841	Zinc finger, RING-type	107	108	107	100	105	56	76	66	66	121	82	440	88	797	725	94514	112398	2.02793e-07	0.00176085	transcription factor
IPR002068	Alpha crystallin/Hsp20 domain	0	0	0	0	2	1	1	0	7	3	7	13	2	32	4	95279	113119	8.42946e-08	0.00073193	transcription factor
IPR002893	Zinc finger, MYND-type	58	55	38	32	81	24	62	27	6	112	8	441	20	587	377	94724	112746	3.86542e-21	3.35635e-17	transcription factor
IPR013083	Zinc finger, RING/FYVE/PHD-type	185	219	203	203	209	144	189	165	138	200	147	980	151	1616	1517	93695	111606	4.06149e-11	3.52659e-07	transcription factor
IPR027725	Heat shock transcription factor family	9	12	11	11	9	8	3	5	104	74	70	43	59	350	68	94961	113055	3.48567e-58	3.0266e-54	transcription factor
IPR036390	Winged helix DNA-binding domain superfamily	38	52	47	50	54	39	33	39	135	114	115	96	102	562	352	94749	112771	1.16726e-21	1.01353e-17	transcription factor
IPR036875	Zinc finger, CCHC-type superfamily	8	10	11	10	14	12	8	12	13	26	21	17	75	152	85	95159	113038	1.43591e-08	0.00012468	transcription factor
IPR001584	Integrase, catalytic core	1	2	0	0	6	3	3	1	1	27	61	48	25	162	16	95149	113107	2.06391e-37	1.79209e-33	transposable element
IPR006597	Sel1-like repeat	11	12	10	10	16	8	12	10	8	12	5	1048	8	1081	89	94230	113034	1.8314e-257	1.59021e-253	transposable element
IPR011010	DNA breaking-rejoining enzyme, catalytic core	2	2	2	2	4	6	2	3	2	5	3	41	47	98	23	95213	113100	2.19427e-15	1.90529e-11	transposable element
IPR013103	Reverse transcriptase, RNA-dependent DNA polymerase	0	0	0	0	2	4	1	5	1	3	127	84	9	224	12	95087	113111	2.54293e-60	2.20803e-56	transposable element
IPR013762	Integrase-like, catalytic domain superfamily	1	1	1	1	8	9	1	2	1	9	2	49	51	112	24	95199	113099	1.66389e-18	1.44476e-14	transposable element
IPR027806	Harbinger transposase-derived nuclease domain	0	0	0	0	2	1	0	1	2	1	0	23	82	108	4	95203	113119	1.07257e-31	9.31315e-28	transposable element
IPR029526	PiggyBac transposable element-derived protein	0	0	0	0	0	0	0	0	5	35	24	8	8	80	0	95231	113123	6.3994e-28	5.5566e-24	transposable element
IPR001283	Cysteine-rich secretory protein, allergen V5/Tpx-1-related	0	1	1	1	0	0	1	0	28	0	0	12	0	40	4	95271	113119	4.0525e-10	3.51879e-06
IPR003131	Potassium channel tetramerisation-type BTB domain	2	3	3	3	3	3	3	3	8	23	0	22	6	59	23	95252	113100	1.98655e-06	0.0172492
IPR003582	ShKT domain	3	3	2	2	2	4	3	1	11	22	10	23	17	83	20	95228	113103	4.93731e-13	4.28707e-09
IPR005114	Helicase-associated	2	6	2	3	1	1	1	0	52	152	25	134	58	421	16	94890	113107	2.004e-119	1.74007e-115
IPR006461	PLAC8 motif-containing protein	0	0	0	0	0	0	1	0	5	6	9	13	5	38	1	95273	113122	2.62964e-12	2.28331e-08
IPR013517	FG-GAP repeat	2	2	2	2	2	2	1	1	15	0	1	91	0	107	14	95204	113109	8.02243e-23	6.96588e-19
IPR013519	Integrin alpha beta-propellor	2	2	2	2	2	2	1	1	15	2	3	25	0	45	14	95266	113109	2.46943e-06	0.0214421
IPR015497	Epidermal growth factor receptor ligand	0	0	0	0	0	0	0	0	6	1	0	10	0	17	0	95294	113123	1.66967e-06	0.0144977
IPR021884	Protein of unknown function DUF3494	0	0	0	0	0	0	0	0	0	48	0	0	0	48	0	95263	113123	4.84824e-17	4.20973e-13
IPR033764	SD-repeat containing protein, B domain	0	0	0	0	0	0	0	0	9	0	0	12	0	21	0	95290	113123	7.297e-08	0.000633599
IPR035940	CAP superfamily	2	2	2	2	2	1	2	0	22	1	1	17	1	42	13	95269	113110	4.59829e-06	0.0399269
IPR036426	Bulb-type lectin domain superfamily	0	0	0	0	0	0	0	0	1	5	1	9	4	20	0	95291	113123	1.59595e-07	0.00138576
IPR036861	Endochitinase-like superfamily	0	0	0	0	0	0	0	0	4	2	2	9	2	19	0	95292	113123	3.49053e-07	0.00303083

## Sheet: supplementary_data_3
IPR	desc	Triparma laevis f. inornata	Triparma laevis f. longispina	Triparma strigata	Triparma verrucosa	Triparma columacea	Triparma retinervis	Tetraparma gracilis	scaly parma	Thalassiosira pseudonana	Fragilariopsis cylindrus	Phaeodactylum tricornutum	Thalassiosira oceanica	Pseudo-nitzschia multiseries	Diatoms	Parmales	non_Diatoms	non_Parmales	p.value	p.bonferroni	category (mannualy assigned)
IPR000008	C2 domain	59	67	67	67	75	63	58	55	12	15	23	15	20	85	511	95226	112612	1.7517e-60	1.521e-56	Ca2+ signaling
IPR000048	IQ motif, EF-hand binding site	113	120	121	126	129	119	118	103	25	28	29	42	16	140	949	95171	112174	1.58119e-120	1.37295e-116	Ca2+ signaling
IPR000699	RIH domain	5	5	7	6	6	7	5	2	0	0	0	0	0	0	43	95311	113080	7.06769e-12	6.13688e-08	Ca2+ signaling
IPR000859	CUB domain	2	2	3	2	5	4	6	4	0	0	0	1	0	1	28	95310	113095	5.9481e-07	0.00516474	Ca2+ signaling
IPR001300	Peptidase C2, calpain, catalytic domain	10	12	13	13	12	13	12	11	1	2	1	3	5	12	96	95299	113027	1.29661e-14	1.12585e-10	Ca2+ signaling
IPR001715	Calponin homology domain	7	8	8	8	8	7	7	9	2	1	1	1	1	6	62	95305	113061	5.36674e-11	4.65994e-07	Ca2+ signaling
IPR001870	B30.2/SPRY domain	6	8	7	8	9	9	9	7	2	1	3	3	3	12	63	95299	113060	7.59187e-08	0.000659202	Ca2+ signaling
IPR002048	EF-hand domain	282	287	295	298	308	292	295	254	80	78	76	119	75	428	2311	94883	110812	3.69232e-248	3.20604e-244	Ca2+ signaling
IPR002077	Voltage-dependent calcium channel, alpha-1 subunit	6	6	3	4	5	4	5	3	1	0	0	1	0	2	36	95309	113087	6.32423e-08	0.000549133	Ca2+ signaling
IPR003877	SPRY domain	4	6	8	9	9	10	8	9	3	2	4	4	3	16	63	95295	113060	3.84791e-06	0.0334114	Ca2+ signaling
IPR004481	Sodium/potassium/calcium exchanger	10	8	9	9	10	10	10	7	4	2	2	3	1	12	73	95299	113050	1.00288e-09	8.70801e-06	Ca2+ signaling
IPR004837	Sodium/calcium exchanger membrane region	15	14	14	14	15	16	16	12	10	6	6	10	5	37	116	95274	113007	5.24099e-08	0.000455075	Ca2+ signaling
IPR010441	CH-like domain in sperm protein	5	6	6	6	6	5	4	6	0	0	0	0	0	0	44	95311	113079	3.62878e-12	3.15087e-08	Ca2+ signaling
IPR011992	EF-hand domain pair	308	314	319	322	330	305	307	278	81	79	78	112	80	430	2483	94881	110640	3.16287e-281	2.74632e-277	Ca2+ signaling
IPR013122	Polycystin cation channel, PKD1/PKD2	12	12	12	12	9	9	10	9	0	0	0	0	0	0	85	95311	113038	2.92952e-23	2.5437e-19	Ca2+ signaling
IPR013662	RyR/IP3R Homology associated domain	6	7	8	8	7	6	6	2	0	0	0	0	0	0	50	95311	113073	7.14429e-14	6.20339e-10	Ca2+ signaling
IPR014821	Inositol 1,4,5-trisphosphate/ryanodine receptor	6	7	7	6	5	5	2	3	0	0	0	0	0	0	41	95311	113082	1.36521e-11	1.18541e-07	Ca2+ signaling
IPR015925	Ryanodine receptor-related	9	8	8	8	9	10	7	3	0	0	0	0	0	0	62	95311	113061	3.70494e-17	3.217e-13	Ca2+ signaling
IPR016093	MIR motif	8	9	9	8	7	8	5	4	1	1	1	1	1	5	58	95306	113065	1.12113e-10	9.73477e-07	Ca2+ signaling
IPR018247	EF-Hand 1, calcium-binding site	260	269	284	288	274	258	271	240	71	74	66	128	67	406	2144	94905	110979	3.56775e-226	3.09787e-222	Ca2+ signaling
IPR020636	Calcium/calmodulin-dependent/calcium-dependent protein kinase	5	5	7	6	4	4	6	6	1	0	1	2	1	5	43	95306	113080	2.37794e-07	0.00206477	Ca2+ signaling
IPR022682	Peptidase C2, calpain, large subunit, domain III	4	4	5	5	5	5	5	5	1	0	0	0	1	2	38	95309	113085	1.9252e-08	0.000167165	Ca2+ signaling
IPR022684	Peptidase C2, calpain family	8	9	10	9	10	10	11	10	0	1	0	1	3	5	77	95306	113046	3.93694e-15	3.41844e-11	Ca2+ signaling
IPR024862	Transient receptor potential cation channel subfamily V	9	10	16	9	1	2	6	8	0	1	1	1	0	3	61	95308	113062	3.10955e-13	2.70003e-09	Ca2+ signaling
IPR028801	Two pore calcium channel protein 1	6	7	7	7	7	6	5	6	0	1	1	1	3	6	51	95305	113072	1.3194e-08	0.000114563	Ca2+ signaling
IPR035892	C2 domain superfamily	86	95	91	92	98	84	85	83	24	24	36	22	32	138	714	95173	112409	1.01463e-74	8.81006e-71	Ca2+ signaling
IPR035910	IP3 receptor type 1 binding core, RIH domain superfamily	5	6	7	6	6	6	5	2	0	0	0	0	0	0	43	95311	113080	7.06769e-12	6.13688e-08	Ca2+ signaling
IPR035914	Spermadhesin, CUB domain superfamily	3	3	4	3	6	5	7	4	0	0	0	0	0	0	35	95311	113088	5.66229e-10	4.91657e-06	Ca2+ signaling
IPR036213	Calpain large subunit, domain III superfamily	7	7	8	8	7	8	8	6	1	1	0	1	1	4	59	95307	113064	6.93608e-12	6.02259e-08	Ca2+ signaling
IPR036300	Mir domain superfamily	9	10	9	8	8	9	6	4	1	1	1	1	1	5	63	95306	113060	6.3614e-12	5.5236e-08	Ca2+ signaling
IPR036872	Calponin-like domain superfamily	12	13	13	14	14	16	12	15	2	3	3	2	2	12	109	95299	113014	2.26021e-17	1.96254e-13	Ca2+ signaling
IPR000595	Cyclic nucleotide-binding domain	81	91	95	93	90	92	97	84	25	18	18	57	21	139	723	95172	112400	6.24343e-76	5.42117e-72	cAMP/cGMP signaling
IPR003018	GAF domain	17	19	16	17	17	16	16	17	8	3	6	2	4	23	135	95288	112988	1.09251e-16	9.48626e-13	cAMP/cGMP signaling
IPR014710	RmlC-like jelly roll fold	103	120	114	113	116	112	118	107	44	41	41	71	45	242	903	95069	112220	1.31544e-67	1.1422e-63	cAMP/cGMP signaling
IPR018488	Cyclic nucleotide-binding, conserved site	36	46	45	46	44	43	41	42	15	9	7	23	8	62	343	95249	112780	1.28768e-38	1.1181e-34	cAMP/cGMP signaling
IPR018490	Cyclic nucleotide-binding-like	91	98	97	95	94	98	100	89	29	18	18	50	24	139	762	95172	112361	1.80385e-83	1.56629e-79	cAMP/cGMP signaling
IPR023088	3'5'-cyclic nucleotide phosphodiesterase	14	14	14	14	15	15	16	13	7	2	0	6	1	16	115	95295	113008	3.05294e-16	2.65087e-12	cAMP/cGMP signaling
IPR023174	3'5'-cyclic nucleotide phosphodiesterase, conserved site	14	14	13	13	13	13	15	12	8	3	1	6	1	19	107	95292	113016	4.70313e-13	4.08373e-09	cAMP/cGMP signaling
IPR029016	GAF-like domain superfamily	24	25	21	22	24	24	28	20	10	4	15	8	7	44	188	95267	112935	1.53533e-17	1.33313e-13	cAMP/cGMP signaling
IPR036536	cAMP-dependent protein kinase regulatory subunit, dimerization-anchoring domain superfamily	5	11	8	9	9	6	8	4	0	1	0	1	1	3	60	95308	113063	5.55942e-13	4.82725e-09	cAMP/cGMP signaling
IPR002018	Carboxylesterase, type B	7	9	7	7	6	10	9	3	0	5	1	1	3	10	58	95301	113065	1.1635e-07	0.00101027	carboxylesterase
IPR002126	Cadherin	5	4	4	5	4	4	5	3	0	0	0	0	0	0	34	95311	113089	1.05879e-09	9.19351e-06	cell adhesin
IPR003961	Fibronectin type III	27	25	24	24	35	30	23	22	12	1	1	11	1	26	210	95285	112913	1.50854e-30	1.30987e-26	cell adhesin
IPR015919	Cadherin-like	5	4	4	5	4	4	5	3	0	0	0	0	0	0	34	95311	113089	1.05879e-09	9.19351e-06	cell adhesin
IPR036116	Fibronectin type III superfamily	26	24	25	25	32	26	23	22	15	1	1	10	1	28	203	95283	112920	7.36171e-28	6.39218e-24	cell adhesin
IPR000857	MyTH4 domain	10	10	10	10	8	7	10	7	0	0	0	0	0	0	72	95311	113051	1.11624e-19	9.69231e-16	cytoskeleton related
IPR001298	Filamin/ABP280 repeat	3	6	6	6	6	6	6	6	1	0	0	2	0	3	45	95308	113078	3.91236e-09	3.3971e-05	cytoskeleton related
IPR001372	Dynein light chain, type 1/2	6	6	6	6	7	5	3	6	3	1	1	2	1	8	45	95303	113078	3.02e-06	0.0262227	cytoskeleton related
IPR001609	Myosin head, motor domain	22	19	19	19	20	21	23	19	11	9	10	14	9	53	162	95258	112961	2.46546e-10	2.14076e-06	cytoskeleton related
IPR001752	Kinesin motor domain	78	76	73	73	70	73	71	69	26	18	17	26	20	107	583	95204	112540	7.73415e-64	6.71556e-60	cytoskeleton related
IPR003008	Tubulin/FtsZ, GTPase domain	12	11	12	10	11	11	8	10	8	4	6	5	3	26	85	95285	113038	1.36403e-06	0.0118438	cytoskeleton related
IPR003128	Villin headpiece	11	13	13	13	10	7	8	7	0	2	1	0	1	4	82	95307	113041	3.07016e-17	2.66582e-13	cytoskeleton related
IPR004273	Dynein heavy chain domain	19	18	18	18	18	18	18	18	5	1	0	7	1	14	145	95297	112978	3.74699e-24	3.25351e-20	cytoskeleton related
IPR004344	Tubulin-tyrosine ligase/Tubulin polyglutamylase	18	20	22	21	20	17	22	19	4	4	7	4	4	23	159	95288	112964	1.22316e-21	1.06207e-17	cytoskeleton related
IPR005334	Tctex-1	4	5	5	5	5	4	2	5	1	0	0	3	0	4	35	95307	113088	2.70406e-06	0.0234794	cytoskeleton related
IPR007714	Cilia/flagella-associated protein 20/WDR90/C3orf67	4	5	4	4	4	4	2	4	1	0	0	1	0	2	31	95309	113092	1.25755e-06	0.0109193	cytoskeleton related
IPR008907	P25-alpha	7	6	5	5	6	4	5	5	0	0	0	0	0	0	43	95311	113080	7.06769e-12	6.13688e-08	cytoskeleton related
IPR011704	ATPase, dynein-related, AAA domain	12	17	15	16	17	17	14	14	7	4	3	5	4	23	122	95288	113001	3.43987e-14	2.98684e-10	cytoskeleton related
IPR013594	Dynein heavy chain, domain-1	6	8	8	8	8	8	10	7	3	1	1	1	1	7	63	95304	113060	1.35581e-10	1.17725e-06	cytoskeleton related
IPR013602	Dynein heavy chain, domain-2	18	19	20	20	20	20	20	19	4	2	1	2	1	10	156	95301	112967	9.46338e-30	8.21705e-26	cytoskeleton related
IPR017868	Filamin/ABP280 repeat-like	8	13	12	16	10	9	14	7	1	0	0	2	0	3	89	95308	113034	5.06888e-20	4.4013e-16	cytoskeleton related
IPR019309	WASH complex subunit 3	8	9	10	10	9	8	8	10	3	4	4	6	1	18	72	95293	113051	6.29417e-07	0.00546523	cytoskeleton related
IPR019347	Axonemal dynein light chain	4	4	4	4	3	3	3	4	0	0	0	0	0	0	29	95311	113094	2.49894e-08	0.000216983	cytoskeleton related
IPR019821	Kinesin motor domain, conserved site	52	50	50	51	46	50	44	50	17	9	10	15	10	61	393	95250	112730	5.09466e-49	4.42369e-45	cytoskeleton related
IPR024317	Dynein heavy chain, AAA module D4	15	18	18	18	18	18	18	16	4	1	0	3	1	9	139	95302	112984	1.60294e-26	1.39183e-22	cytoskeleton related
IPR024743	Dynein heavy chain, coiled coil stalk	20	23	22	22	22	23	23	20	4	2	0	4	1	11	175	95300	112948	1.73082e-33	1.50287e-29	cytoskeleton related
IPR026980	Dynein heavy chain 6, axonemal	4	4	3	3	3	4	3	3	0	0	0	0	0	0	27	95311	113096	9.01268e-08	0.000782571	cytoskeleton related
IPR026983	Dynein heavy chain	31	23	23	24	25	25	26	28	5	3	1	11	1	21	205	95290	112918	7.2312e-33	6.27885e-29	cytoskeleton related
IPR027325	Kinesin-like protein KIFC3	3	3	3	3	2	3	4	2	0	0	0	0	0	0	23	95311	113100	1.21691e-06	0.0105664	cytoskeleton related
IPR027640	Kinesin-like protein	73	75	73	74	70	70	74	70	25	17	17	25	19	103	579	95208	112544	5.42865e-65	4.7137e-61	cytoskeleton related
IPR027751	Probable tubulin polyglutamylase TTLL9	3	3	3	3	3	3	4	3	0	0	0	0	0	0	25	95311	113098	3.29053e-07	0.00285717	cytoskeleton related
IPR035699	Dynein heavy chain, hydrolytic ATP-binding dynein motor region D1	15	18	18	18	17	18	18	17	4	1	1	2	1	9	139	95302	112984	1.60294e-26	1.39183e-22	cytoskeleton related
IPR035706	Dynein heavy chain, ATP-binding dynein motor region D5	15	18	18	18	18	18	18	18	4	1	0	3	1	9	141	95302	112982	4.86151e-27	4.22125e-23	cytoskeleton related
IPR036525	Tubulin/FtsZ, GTPase domain superfamily	14	12	13	11	13	12	10	12	9	5	7	6	4	31	97	95280	113026	7.15846e-07	0.00621569	cytoskeleton related
IPR036886	Villin headpiece domain superfamily	12	13	13	14	11	8	9	7	0	2	1	0	1	4	87	95307	113036	1.45876e-18	1.26664e-14	cytoskeleton related
IPR036961	Kinesin motor domain superfamily	79	77	73	73	73	78	70	71	26	18	17	25	20	106	594	95205	112529	2.52042e-66	2.18848e-62	cytoskeleton related
IPR037177	Dynein light chain superfamily	6	6	6	6	7	5	3	6	3	1	1	2	1	8	45	95303	113078	3.02e-06	0.0262227	cytoskeleton related
IPR001019	Guanine nucleotide binding protein (G-protein), alpha subunit	6	7	7	7	6	6	6	9	2	1	1	4	1	9	54	95302	113069	1.65825e-07	0.00143986	G protein
IPR011025	G protein alpha subunit, helical insertion	5	6	6	6	6	6	4	8	2	1	1	3	1	8	47	95303	113076	1.85992e-06	0.0161497	G protein
IPR011047	Quinoprotein alcohol dehydrogenase-like superfamily	34	45	44	39	36	23	40	22	9	14	9	14	15	61	283	95250	112840	8.48657e-28	7.36889e-24	G protein
IPR019775	WD40 repeat, conserved site	90	99	102	101	91	78	84	88	64	66	58	45	61	294	733	95017	112390	2.93634e-29	2.54963e-25	G protein
IPR020472	G-protein beta WD-40 repeat	43	48	49	49	42	32	40	36	34	29	30	23	30	146	339	95165	112784	2.67983e-12	2.32689e-08	G protein
IPR000408	Regulator of chromosome condensation, RCC1	28	29	28	28	30	27	27	25	22	13	12	16	12	75	222	95236	112901	3.71385e-13	3.22473e-09	G protein-related
IPR009091	Regulator of chromosome condensation 1/beta-lactamase-inhibitor protein II	29	30	31	31	32	30	28	26	23	13	12	17	13	78	237	95233	112886	2.09388e-14	1.81812e-10	G protein-related
IPR016137	RGS domain	22	24	24	24	24	20	20	24	2	0	1	4	1	8	182	95303	112941	3.83265e-38	3.32789e-34	G protein-related
IPR024066	RGS, subdomain 1	8	8	5	6	6	6	7	8	2	0	0	0	0	2	54	95309	113069	2.46119e-12	2.13705e-08	G protein-related
IPR036305	RGS domain superfamily	22	24	26	25	26	22	20	25	2	0	1	3	1	7	190	95304	112933	3.41378e-41	2.96419e-37	G protein-related
IPR000742	EGF-like domain	33	36	33	32	40	28	30	21	14	11	7	17	10	59	253	95252	112870	3.27302e-23	2.84196e-19	GF signaling
IPR006212	Furin-like repeat	18	21	16	13	5	4	10	4	0	0	0	0	0	0	91	95311	113032	1.33521e-24	1.15937e-20	GF signaling
IPR009030	Growth factor receptor cysteine-rich domain superfamily	123	140	112	93	77	60	125	38	1	0	1	4	1	7	768	95304	112355	6.91871e-191	6.00752e-187	GF signaling
IPR013032	EGF-like, conserved site	31	33	34	34	36	35	40	27	14	13	8	18	12	65	270	95246	112853	6.97175e-24	6.05357e-20	GF signaling
IPR013111	EGF-like domain, extracellular	17	18	19	20	19	20	17	7	4	0	0	4	1	9	137	95302	112986	2.89305e-26	2.51204e-22	GF signaling
IPR017853	Glycoside hydrolase superfamily	75	82	66	66	57	59	67	63	38	38	29	41	34	180	535	95131	112588	8.60105e-30	7.46829e-26	GF signaling
IPR008928	Six-hairpin glycosidase-like	14	18	11	13	8	11	10	14	7	7	5	7	7	33	99	95278	113024	1.12083e-06	0.00973213	glycosidase
IPR000743	Glycoside hydrolase, family 28	6	7	8	8	8	7	8	3	0	3	3	0	2	8	55	95303	113068	3.2275e-08	0.000280244	glycoside hydrolase
IPR011040	Sialidase	4	4	4	4	7	6	5	0	0	0	0	0	0	0	34	95311	113089	1.05879e-09	9.19351e-06	glycoside hydrolase
IPR026856	Sialidase family	4	4	4	4	6	5	5	0	0	0	0	0	0	0	32	95311	113091	3.72373e-09	3.23332e-05	glycoside hydrolase
IPR000322	Glycoside hydrolase family 31	7	6	6	6	5	5	8	4	2	2	1	1	1	7	47	95304	113076	3.69513e-07	0.00320848	glycosyltransferase
IPR001296	Glycosyl transferase, family 1	13	14	13	13	12	10	13	12	6	9	4	6	8	33	100	95278	113023	7.85329e-07	0.00681901	glycosyltransferase
IPR001764	Glycoside hydrolase, family 3, N-terminal	9	13	6	6	5	5	7	5	0	3	3	1	3	10	56	95301	113067	1.84654e-07	0.00160335	glycosyltransferase
IPR002241	Glycoside hydrolase, family 27	4	4	5	5	4	4	2	7	0	2	0	0	1	3	35	95308	113088	6.20482e-07	0.00538765	glycosyltransferase
IPR002772	Glycoside hydrolase family 3 C-terminal domain	10	11	6	7	5	5	7	5	0	3	3	1	3	10	56	95301	113067	1.84654e-07	0.00160335	glycosyltransferase
IPR006047	Glycosyl hydrolase, family 13, catalytic domain	3	3	3	3	4	3	3	0	0	0	0	0	0	0	22	95311	113101	2.35151e-06	0.0204181	glycosyltransferase
IPR023296	Glycosyl hydrolase, five-bladed beta-propellor domain superfamily	15	18	15	17	9	8	12	21	6	1	6	4	3	20	115	95291	113008	2.87436e-14	2.49581e-10	glycosyltransferase
IPR025832	GxGYxYP putative glycoside hydrolase, C-terminal	5	6	6	6	5	4	2	0	0	0	0	0	0	0	34	95311	113089	1.05879e-09	9.19351e-06	glycosyltransferase
IPR036881	Glycoside hydrolase family 3 C-terminal domain superfamily	10	11	6	7	5	5	7	5	0	3	3	1	3	10	56	95301	113067	1.84654e-07	0.00160335	glycosyltransferase
IPR036962	Glycoside hydrolase, family 3, N-terminal domain superfamily	10	13	6	6	5	5	8	5	0	3	3	1	3	10	58	95301	113065	1.1635e-07	0.00101027	glycosyltransferase
IPR001547	Glycoside hydrolase, family 5	14	16	11	12	12	14	15	6	1	4	1	2	3	11	100	95300	113023	3.96138e-16	3.43967e-12	glycosyltransferase
IPR029489	O-GlcNAc transferase, C-terminal	7	7	6	8	10	9	9	7	2	6	1	3	3	15	63	95296	113060	1.7867e-06	0.0155139	glycosyltransferase
IPR000276	G protein-coupled receptor, rhodopsin-like	3	3	6	6	2	1	10	4	0	0	3	0	1	4	35	95307	113088	2.70406e-06	0.0234794	GPCR
IPR000337	GPCR, family 3	2	3	4	5	6	4	14	1	0	3	0	0	1	4	39	95307	113084	3.18459e-07	0.00276518	GPCR
IPR005135	Endonuclease/exonuclease/phosphatase	14	21	19	18	23	17	26	14	10	14	8	13	12	57	152	95254	112971	6.28174e-08	0.000545444	GPCR
IPR017452	GPCR, rhodopsin-like, 7TM	5	4	6	6	4	3	8	4	0	2	1	0	0	3	40	95308	113083	3.72254e-08	0.000323228	GPCR
IPR017981	GPCR, family 2-like	5	5	7	6	4	4	5	4	0	0	0	0	0	0	40	95311	113083	2.53272e-11	2.19916e-07	GPCR
IPR022343	GCR1-cAMP receptor	3	2	4	4	2	3	4	3	0	0	0	0	0	0	25	95311	113098	3.29053e-07	0.00285717	GPCR
IPR036691	Endonuclease/exonuclease/phosphatase superfamily	36	43	40	40	35	34	40	33	25	54	13	44	19	155	301	95156	112822	4.2601e-07	0.00369905	GPCR
IPR006689	Small GTPase superfamily, ARF/SAR type	14	15	14	15	13	10	9	12	8	8	7	7	7	37	102	95274	113021	4.95145e-06	0.0429934	GTPase
IPR003347	JmjC domain	25	32	39	39	33	28	33	38	19	25	24	32	26	126	267	95185	112856	3.73378e-08	0.000324204	histone related
IPR025789	Histone-lysine N-methyltransferase DOT1 domain	8	9	12	11	13	7	8	9	2	3	3	5	4	17	77	95294	113046	3.11063e-08	0.000270096	histone related
IPR030445	Histone H3-K79 methyltransferase	11	13	12	12	10	4	8	6	2	4	3	4	4	17	76	95294	113047	4.88645e-08	0.00042429	histone related
IPR000073	Alpha/beta hydrolase fold-1	26	40	40	38	40	35	37	22	30	24	29	32	27	142	278	95169	112845	8.44449e-07	0.00733235	hydorase
IPR029058	Alpha/Beta hydrolase fold	189	230	228	234	206	193	220	136	139	180	137	176	173	805	1636	94506	111487	7.22053e-38	6.26958e-34	hydrolase
IPR000719	Protein kinase domain	229	258	250	253	279	255	401	232	174	184	157	204	182	901	2157	94410	110966	1.2632e-76	1.09684e-72	kinase
IPR001245	Serine-threonine/tyrosine-protein kinase, catalytic domain	30	34	28	30	41	42	126	36	12	10	17	16	15	70	367	95241	112756	1.96943e-39	1.71005e-35	kinase
IPR008271	Serine/threonine-protein kinase, active site	159	184	187	188	205	179	273	172	104	103	92	97	96	492	1547	94819	111576	2.62644e-91	2.28054e-87	kinase
IPR011009	Protein kinase-like domain superfamily	282	314	307	314	338	316	484	286	213	248	194	261	265	1181	2641	94130	110482	2.00452e-79	1.74053e-75	kinase
IPR011641	Tyrosine-protein kinase ephrin type A/B receptor-like	125	143	119	102	90	68	156	48	3	0	1	4	0	8	851	95303	112272	5.04001e-211	4.37624e-207	kinase
IPR017441	Protein kinase, ATP binding site	124	147	146	146	162	135	213	134	75	71	70	79	68	363	1207	94948	111916	1.87647e-77	1.62934e-73	kinase
IPR022415	ATP:guanido phosphotransferase active site	5	5	5	6	3	3	3	1	1	0	0	1	0	2	31	95309	113092	1.25755e-06	0.0109193	kinase
IPR001304	C-type lectin-like	5	6	6	6	7	7	21	10	0	0	0	0	0	0	68	95311	113055	1.55783e-18	1.35266e-14	lectin
IPR013320	Concanavalin A-like lectin/glucanase domain superfamily	81	88	77	76	48	43	69	35	11	14	21	190	13	249	517	95062	112606	9.23367e-14	8.0176e-10	lectin
IPR016186	C-type lectin-like/link domain superfamily	7	9	9	8	7	11	24	12	1	0	0	9	0	10	87	95301	113036	6.22121e-14	5.40188e-10	lectin
IPR016187	C-type lectin fold	6	10	8	8	9	12	24	13	2	3	2	9	3	19	90	95292	113033	8.24448e-10	7.15869e-06	lectin
IPR000731	Sterol-sensing domain	17	18	18	19	17	18	18	18	4	1	4	5	0	14	143	95297	112980	1.13119e-23	9.8221e-20	lipid binding
IPR002913	START domain	67	58	52	50	15	17	141	24	2	1	4	3	1	11	424	95300	112699	1.02597e-95	8.90854e-92	lipid binding
IPR023393	START-like domain superfamily	166	158	133	126	81	58	387	63	22	19	20	22	15	98	1172	95213	111951	2.1059e-197	1.82855e-193	lipid binding
IPR000582	Acyl-CoA-binding protein, ACBP	9	10	8	8	10	10	8	5	3	3	3	3	3	15	68	95296	113055	1.92116e-07	0.00166814	lipid related
IPR002123	Phospholipid/glycerol acyltransferase	20	22	18	20	18	15	19	17	11	9	7	10	8	45	149	95266	112974	1.06879e-10	9.28026e-07	lipid related
IPR006091	Acyl-CoA oxidase/dehydrogenase, central domain	11	12	11	12	11	11	11	11	6	6	6	3	7	28	90	95283	113033	1.04954e-06	0.00911316	lipid related
IPR006694	Fatty acid hydroxylase	17	24	22	23	16	17	20	12	4	6	9	6	4	29	151	95282	112972	6.27856e-17	5.45167e-13	lipid related
IPR007130	Diacylglycerol acyltransferase	15	17	15	15	15	15	18	11	5	6	5	3	5	24	121	95287	113002	1.46049e-13	1.26814e-09	lipid related
IPR008775	Phytanoyl-CoA dioxygenase	17	28	27	26	22	17	30	25	13	21	15	12	19	80	192	95231	112931	4.58603e-08	0.000398205	lipid related
IPR008901	Ceramidase	4	9	6	8	9	9	8	2	0	1	1	0	1	3	55	95308	113068	1.03171e-11	8.95835e-08	lipid related
IPR009075	Acyl-CoA dehydrogenase/oxidase C-terminal	13	14	12	12	12	13	16	11	6	6	6	2	7	27	103	95284	113020	4.85298e-09	4.21384e-05	lipid related
IPR009100	Acyl-CoA dehydrogenase/oxidase, N-terminal and middle domain superfamily	14	15	15	16	14	17	15	15	7	7	7	5	8	34	121	95277	113002	1.13852e-09	9.88579e-06	lipid related
IPR014352	FERM/acyl-CoA-binding protein superfamily	12	13	10	11	11	11	11	7	3	4	3	3	3	16	86	95295	113037	1.90985e-10	1.65832e-06	lipid related
IPR025749	Sphingomyelin synthase-like domain	10	11	10	9	11	11	17	7	3	2	1	3	1	10	86	95301	113037	1.05783e-13	9.18517e-10	lipid related
IPR035984	Acyl-CoA binding protein superfamily	9	10	8	8	10	10	8	5	3	3	3	3	3	15	68	95296	113055	1.92116e-07	0.00166814	lipid related
IPR036250	Acyl-CoA dehydrogenase-like, C-terminal	16	17	14	15	14	14	17	13	7	7	7	4	8	33	120	95278	113003	8.61055e-10	7.47654e-06	lipid related
IPR037069	Acyl-CoA dehydrogenase/oxidase, N-terminal domain superfamily	13	14	13	13	13	14	13	14	7	7	7	7	8	36	107	95275	113016	5.1594e-07	0.0044799	lipid related
IPR013989	Development/cell death domain	3	4	4	5	6	6	8	3	0	0	1	1	1	3	39	95308	113084	6.53158e-08	0.000567137	PCD
IPR011050	Pectin lyase fold/virulence factor	34	40	33	36	34	26	49	34	6	16	18	32	14	86	286	95225	112837	1.91823e-19	1.6656e-15	pectin lyase
IPR012334	Pectin lyase fold	30	33	34	33	28	29	43	27	8	17	16	36	18	95	257	95216	112866	5.81355e-13	5.04791e-09	pectin lyase
IPR000169	Cysteine peptidase, cysteine active site	25	28	26	28	21	23	27	23	6	9	5	6	10	36	201	95275	112922	2.57817e-23	2.23862e-19	peptitase
IPR000668	Peptidase C1A, papain C-terminal	28	33	30	32	21	26	27	25	13	16	9	11	14	63	222	95248	112901	1.51721e-16	1.3174e-12	peptitase
IPR001563	Peptidase S10, serine carboxypeptidase	14	14	14	14	12	15	12	11	5	7	7	6	5	30	106	95281	113017	1.21969e-08	0.000105905	peptitase
IPR006615	Peptidase C19, ubiquitin-specific peptidase, DUSP domain	8	8	8	8	7	4	6	6	2	0	3	1	0	6	55	95305	113068	2.55877e-09	2.22178e-05	peptitase
IPR013128	Peptidase C1A	28	32	29	31	21	24	27	25	12	15	9	12	16	64	217	95247	112906	2.05115e-15	1.78101e-11	peptitase
IPR013201	Cathepsin propeptide inhibitor domain (I29)	14	17	18	18	11	8	15	13	7	9	4	5	9	34	114	95277	113009	1.16854e-08	0.000101464	peptitase
IPR015366	Peptidase S53, activation domain	2	3	3	3	3	3	3	5	0	1	0	0	0	1	25	95310	113098	3.58911e-06	0.0311642	peptitase
IPR022742	Serine aminopeptidase, S33	19	19	20	20	17	16	16	10	13	15	8	9	11	56	137	95255	112986	2.22552e-06	0.0193242	peptitase
IPR025660	Cysteine peptidase, histidine active site	15	18	16	18	12	11	17	12	8	4	3	5	7	27	119	95284	113004	8.32972e-12	7.2327e-08	peptitase
IPR035927	DUSP-like superfamily	9	10	9	9	10	6	8	7	3	2	4	2	1	12	68	95299	113055	7.15742e-09	6.21479e-05	peptitase
IPR024950	Dual specificity phosphatase	12	16	13	14	13	12	13	11	9	6	4	12	6	37	104	95274	113019	2.52069e-06	0.0218872	phosphatase
IPR025733	Iron/zinc purple acid phosphatase-like C-terminal domain	10	11	7	7	5	6	5	7	2	2	3	2	2	11	58	95300	113065	3.09843e-07	0.00269037	phosphatase
IPR000340	Dual specificity phosphatase, catalytic domain	20	24	21	21	20	19	18	15	10	8	6	11	7	42	158	95269	112965	4.03553e-13	3.50405e-09	phosphatases
IPR000387	Tyrosine specific protein phosphatases domain	18	23	21	22	23	18	19	18	11	10	6	11	7	45	162	95266	112961	1.037e-12	9.00429e-09	phosphatases
IPR001932	PPM-type phosphatase domain	27	32	32	32	31	30	28	24	24	24	24	22	24	118	236	95193	112887	2.37174e-06	0.0205938	phosphatases
IPR003595	Protein-tyrosine phosphatase, catalytic	5	6	8	8	4	5	6	9	2	0	0	2	2	6	51	95305	113072	1.3194e-08	0.000114563	phosphatases
IPR004843	Calcineurin-like phosphoesterase domain, ApaH type	45	50	43	44	33	30	26	34	31	24	33	30	24	142	305	95169	112818	2.24414e-09	1.94859e-05	phosphatases
IPR008963	Purple acid phosphatase-like, N-terminal	9	10	7	7	6	6	6	9	0	0	4	2	0	6	60	95305	113063	1.61515e-10	1.40244e-06	phosphatases
IPR015914	Purple acid phosphatase, N-terminal	9	9	7	7	5	3	5	6	0	0	2	0	0	2	51	95309	113072	1.58933e-11	1.38001e-07	phosphatases
IPR016130	Protein-tyrosine phosphatase, active site	14	19	16	17	16	16	17	15	6	10	7	6	7	36	130	95275	112993	1.95369e-10	1.69639e-06	phosphatases
IPR020422	Dual specificity protein phosphatase domain	10	14	12	13	13	13	12	11	8	3	4	9	2	26	98	95285	113025	1.18173e-08	0.00010261	phosphatases
IPR029021	Protein-tyrosine phosphatase-like	35	40	38	38	38	34	37	30	17	18	12	17	16	80	290	95231	112833	5.10996e-22	4.43698e-18	phosphatases
IPR029052	Metallo-dependent phosphatase-like	56	62	54	54	49	46	44	53	48	44	42	54	41	229	418	95082	112705	1.0783e-07	0.000936287	phosphatases
IPR036457	PPM-type phosphatase domain superfamily	28	32	32	32	31	33	30	24	24	24	24	22	24	118	242	95193	112881	7.38833e-07	0.00641529	phosphatases
IPR001263	Phosphoinositide 3-kinase, accessory (PIK) domain	4	4	4	4	5	7	4	5	1	0	1	1	1	4	37	95307	113086	9.29098e-07	0.00806736	PI signaling
IPR001849	Pleckstrin homology domain	82	91	94	94	100	83	92	82	15	15	19	15	13	77	718	95234	112405	3.73554e-109	3.24357e-105	PI signaling
IPR011993	PH-like domain superfamily	132	143	148	148	139	124	128	125	35	42	48	40	39	204	1087	95107	112036	7.88347e-116	6.84522e-112	PI signaling
IPR035448	Phosphoinositide 3-kinase, catalytic domain	3	3	3	3	3	3	3	3	0	0	0	0	0	0	24	95311	113099	6.31769e-07	0.00548565	PI signaling
IPR000253	Forkhead-associated (FHA) domain	16	19	18	20	20	18	18	21	7	9	11	9	9	45	150	95266	112973	7.3163e-11	6.35274e-07	protein binding
IPR001202	WW domain	140	193	187	189	164	130	126	140	28	24	24	41	20	137	1269	95174	111854	2.13893e-191	1.85723e-187	protein binding
IPR001452	SH3 domain	17	17	19	19	18	15	12	15	2	1	1	2	1	7	132	95304	112991	1.07775e-26	9.35813e-23	protein binding
IPR001611	Leucine-rich repeat	109	115	114	115	106	95	146	111	65	95	41	182	93	476	911	94835	112212	5.82384e-18	5.05684e-14	protein binding
IPR001660	Sterile alpha motif domain	20	20	25	25	28	24	21	28	2	3	3	18	3	29	191	95282	112932	6.24865e-25	5.4257e-21	protein binding
IPR001680	WD40 repeat	174	183	180	183	183	162	168	173	101	100	102	86	101	490	1406	94821	111717	8.69282e-72	7.54798e-68	protein binding
IPR002110	Ankyrin repeat	153	181	182	181	189	155	195	141	72	82	67	210	70	501	1377	94810	111746	4.12469e-65	3.58147e-61	protein binding
IPR005108	HELP	10	10	11	10	10	9	10	10	1	0	0	1	0	2	80	95309	113043	5.53367e-19	4.80489e-15	protein binding
IPR006553	Leucine-rich repeat, cysteine-containing subtype	11	12	12	12	14	11	15	11	6	3	5	10	3	27	98	95284	113025	2.4534e-08	0.000213029	protein binding
IPR008984	SMAD/FHA domain superfamily	18	21	21	22	23	21	19	21	7	9	9	9	7	41	166	95270	112957	7.11147e-15	6.17489e-11	protein binding
IPR011990	Tetratricopeptide-like helical domain superfamily	358	346	291	287	262	238	286	248	214	222	240	541	220	1437	2316	93874	110807	1.77302e-20	1.53951e-16	protein binding
IPR013026	Tetratricopeptide repeat-containing domain	192	162	124	118	110	94	123	87	64	77	83	83	72	379	1010	94932	112113	2.16032e-45	1.87581e-41	protein binding
IPR013761	Sterile alpha motif/pointed domain superfamily	27	29	29	30	33	29	23	34	3	4	3	18	3	31	234	95280	112889	9.94543e-33	8.63562e-29	protein binding
IPR015915	Kelch-type beta propeller	21	26	25	26	29	23	30	32	16	15	15	23	13	82	212	95229	112911	5.03277e-10	4.36995e-06	protein binding
IPR015943	WD40/YVTN repeat-like-containing domain superfamily	265	291	313	313	291	271	273	378	166	430	159	161	290	1206	2395	94105	110728	3.92942e-51	3.41192e-47	protein binding
IPR017986	WD40-repeat-containing domain	144	155	156	156	151	128	142	152	86	87	93	66	84	416	1184	94895	111939	1.04107e-59	9.03959e-56	protein binding
IPR019734	Tetratricopeptide repeat	196	177	139	129	105	91	117	90	70	77	84	92	75	398	1044	94913	112079	1.46828e-45	1.27491e-41	protein binding
IPR020683	Ankyrin repeat-containing domain	171	201	208	207	208	175	227	148	89	120	104	322	102	737	1545	94574	111578	2.66586e-39	2.31476e-35	protein binding
IPR024977	Anaphase-promoting complex subunit 4, WD40 domain	9	9	14	13	8	4	6	8	3	9	4	0	2	18	71	95293	113052	6.22721e-07	0.00540709	protein binding
IPR025875	Leucine rich repeat 4	9	10	12	10	10	5	10	6	2	3	1	2	6	14	72	95297	113051	1.22865e-08	0.000106684	protein binding
IPR026906	Leucine rich repeat 5	177	199	245	197	113	24	165	6	1	0	0	179	3	183	1126	95128	111997	8.62663e-134	7.4905e-130	protein binding
IPR032675	Leucine-rich repeat domain superfamily	304	327	385	332	247	150	324	137	96	239	86	592	188	1201	2206	94110	110917	8.14699e-36	7.07403e-32	protein binding
IPR036020	WW domain superfamily	98	136	135	134	131	96	91	108	21	20	20	33	17	111	929	95200	112194	2.26369e-133	1.96556e-129	protein binding
IPR036028	SH3-like domain superfamily	17	17	19	19	20	15	12	16	2	2	1	5	1	11	135	95300	112988	4.85645e-24	4.21685e-20	protein binding
IPR036322	WD40-repeat-containing domain superfamily	184	193	193	197	203	180	172	193	112	106	110	91	107	526	1515	94785	111608	1.0314e-77	8.95566e-74	protein binding
IPR036770	Ankyrin repeat-containing domain superfamily	200	233	234	229	230	195	267	171	110	200	119	380	122	931	1759	94380	111364	6.63504e-32	5.76121e-28	protein binding
IPR001368	TNFR/NGFR cysteine-rich region	30	33	28	22	13	5	23	0	0	0	0	0	0	0	154	95311	112969	1.48631e-41	1.29056e-37	receptor
IPR001828	Receptor, ligand binding region	5	5	6	7	9	7	27	4	0	2	0	1	1	4	70	95307	113053	1.87162e-14	1.62513e-10	receptor
IPR002859	PKD/REJ-like domain	6	5	6	7	4	5	6	3	0	0	0	0	0	0	42	95311	113081	1.38125e-11	1.19934e-07	receptor
IPR002909	IPT domain	18	15	16	17	19	16	14	13	4	2	0	2	0	8	128	95303	112995	7.69674e-25	6.68308e-21	receptor
IPR013783	Immunoglobulin-like fold	115	116	114	119	117	103	234	82	48	31	21	64	39	203	1000	95108	112123	9.82755e-100	8.53326e-96	receptor
IPR014756	Immunoglobulin E-set	38	44	47	50	51	42	43	33	16	17	15	23	11	82	348	95229	112775	4.66109e-31	4.04723e-27	receptor
IPR036941	Receptor L-domain superfamily	12	20	13	7	11	2	40	0	0	0	0	5	0	5	105	95306	113018	4.69219e-22	4.07423e-18	receptor
IPR000225	Armadillo	21	19	22	22	27	19	24	24	21	12	20	13	15	81	178	95230	112945	2.48094e-06	0.021542	signal transduction
IPR004963	Pectinacetylesterase/NOTUM	4	6	7	6	6	7	9	8	1	3	0	2	1	7	53	95304	113070	2.739e-08	0.000237828	signal transduction
IPR011989	Armadillo-like helical	208	225	225	218	253	213	284	221	140	204	151	156	179	830	1847	94481	111276	4.1295e-55	3.58565e-51	signal transduction
IPR016024	Armadillo-type fold	191	202	207	206	228	210	242	180	139	140	149	139	140	707	1666	94604	111457	2.83666e-57	2.46307e-53	signal transduction
IPR000195	Rab-GTPase-TBC domain	14	16	14	14	16	14	14	13	7	6	10	9	7	39	115	95272	113008	2.37852e-07	0.00206527	signaling
IPR000198	Rho GTPase-activating protein domain	7	7	7	7	7	6	7	6	1	1	1	0	1	4	54	95307	113069	1.15508e-10	1.00296e-06	signaling
IPR000219	Dbl homology (DH) domain	3	3	3	3	3	3	1	3	0	0	0	0	0	0	22	95311	113101	2.35151e-06	0.0204181	signaling
IPR000800	Notch domain	6	7	6	5	5	4	4	4	2	1	0	0	0	3	41	95308	113082	2.12208e-08	0.00018426	signaling
IPR000961	AGC-kinase, C-terminal	25	30	31	31	29	23	21	24	16	9	7	15	9	56	214	95255	112909	1.79237e-17	1.55631e-13	signaling
IPR001190	SRCR domain	17	19	14	8	6	5	22	1	0	0	0	0	0	0	92	95311	113031	6.8261e-25	5.9271e-21	signaling
IPR001806	Small GTPase superfamily	27	36	34	35	35	31	29	31	23	16	18	20	17	94	258	95217	112865	2.54064e-13	2.20604e-09	signaling
IPR002159	CD36 family	5	7	5	5	5	5	4	5	0	0	0	0	0	0	41	95311	113082	1.36521e-11	1.18541e-07	signaling
IPR003392	Protein patched/dispatched	15	15	17	16	17	23	20	17	5	2	3	5	1	16	140	95295	112983	1.03134e-21	8.95511e-18	signaling
IPR003527	Mitogen-activated protein (MAP) kinase, conserved site	5	6	7	7	7	5	4	7	2	2	2	2	1	9	48	95302	113075	3.07264e-06	0.0266797	signaling
IPR005225	Small GTP-binding protein domain	53	63	58	62	59	49	39	53	51	43	41	41	43	219	436	95092	112687	1.63978e-10	1.42382e-06	signaling
IPR005247	YbhB/YbcL	5	5	4	4	4	4	6	1	0	0	0	0	2	2	33	95309	113090	3.79478e-07	0.00329501	signaling
IPR006201	Neurotransmitter-gated ion-channel	7	10	8	9	10	8	8	3	0	4	0	3	2	9	63	95302	113060	3.06524e-09	2.66155e-05	signaling
IPR008936	Rho GTPase activation protein	9	8	9	8	9	8	8	8	1	1	1	1	1	5	67	95306	113056	6.52635e-13	5.66683e-09	signaling
IPR017448	SRCR-like domain	14	14	13	6	6	5	17	0	0	0	0	0	0	0	75	95311	113048	1.60272e-20	1.39164e-16	signaling
IPR030223	Protein dispatched	9	9	9	9	9	8	11	8	3	1	0	5	1	10	72	95301	113051	9.98905e-11	8.6735e-07	signaling
IPR035969	Rab-GTPase-TBC domain superfamily	17	18	15	15	16	17	14	14	8	6	10	8	6	38	126	95273	112997	3.49199e-09	3.0321e-05	signaling
IPR036719	Neurotransmitter-gated ion-channel transmembrane domain superfamily	12	17	12	14	13	10	13	5	0	6	1	5	2	14	96	95297	113027	1.61224e-13	1.39991e-09	signaling
IPR036734	Neurotransmitter-gated ion-channel ligand-binding domain superfamily	9	12	9	10	9	10	10	3	0	4	0	2	2	8	72	95303	113051	7.13388e-12	6.19435e-08	signaling
IPR036772	SRCR-like domain superfamily	16	16	13	6	6	5	20	0	0	0	0	0	0	0	82	95311	113041	1.90277e-22	1.65218e-18	signaling
IPR001807	Chloride channel, voltage gated	12	13	12	12	13	14	12	9	3	8	9	5	6	31	97	95280	113026	7.15846e-07	0.00621569	signaling transporter
IPR003280	Two pore domain potassium channel	5	9	9	9	9	8	7	7	2	2	5	3	2	14	63	95297	113060	4.92862e-07	0.00427952	signaling transporter
IPR003644	Na-Ca exchanger/integrin-beta4	5	5	4	4	5	3	5	4	1	0	0	1	0	2	35	95309	113088	1.14814e-07	0.000996926	signaling transporter
IPR003938	Potassium channel, voltage-dependent, EAG/ELK/ERG	18	18	19	18	18	15	20	18	4	1	2	4	1	12	144	95299	112979	3.07998e-25	2.67435e-21	signaling transporter
IPR005821	Ion transport domain	95	93	110	99	75	72	83	65	18	12	13	17	12	72	692	95239	112431	1.07594e-106	9.34235e-103	signaling transporter
IPR013099	Potassium channel domain	16	21	22	20	13	18	18	12	4	9	14	14	7	48	140	95263	112983	1.66123e-08	0.000144245	signaling transporter
IPR014743	Chloride channel, core	12	13	12	12	13	14	13	10	3	8	9	8	6	34	99	95277	113024	1.97952e-06	0.0171882	signaling transporter
IPR000306	FYVE zinc finger	13	14	14	14	16	12	15	12	4	9	7	3	7	30	110	95281	113013	3.80263e-09	3.30183e-05	transcription factor
IPR000315	B-box-type zinc finger	3	5	7	7	7	8	5	5	0	1	0	0	0	1	47	95310	113076	8.99307e-12	7.80868e-08	transcription factor
IPR000571	Zinc finger, CCCH-type	25	29	39	39	25	24	33	30	19	25	22	31	18	115	244	95196	112879	1.32768e-07	0.00115282	transcription factor
IPR001005	SANT/Myb domain	44	80	68	60	52	45	37	38	34	46	30	48	31	189	424	95122	112699	5.35841e-14	4.65271e-10	transcription factor
IPR001293	Zinc finger, TRAF-type	5	5	5	5	5	5	4	2	1	1	0	1	1	4	36	95307	113087	1.58556e-06	0.0137674	transcription factor
IPR001781	Zinc finger, LIM-type	5	5	4	4	2	2	4	4	0	0	0	1	0	1	30	95310	113093	1.80374e-07	0.00156619	transcription factor
IPR001876	Zinc finger, RanBP2-type	26	35	42	42	26	19	40	24	24	12	10	27	7	80	254	95231	112869	2.14739e-16	1.86458e-12	transcription factor
IPR002857	Zinc finger, CXXC-type	7	9	12	12	5	4	13	5	4	2	2	6	1	15	67	95296	113056	3.0114e-07	0.0026148	transcription factor
IPR011011	Zinc finger, FYVE/PHD-type	41	45	45	45	48	41	52	44	36	40	36	34	34	180	361	95131	112762	4.55274e-09	3.95315e-05	transcription factor
IPR011124	Zinc finger, CW-type	5	8	10	9	16	9	9	9	5	5	3	3	4	20	75	95291	113048	7.83225e-07	0.00680074	transcription factor
IPR013087	Zinc finger C2H2-type	40	74	72	51	52	30	40	23	12	25	20	30	19	106	382	95205	112741	3.31281e-28	2.87651e-24	transcription factor
IPR017455	Zinc finger, FYVE-related	13	14	13	13	14	11	14	13	4	8	7	4	8	31	105	95280	113018	3.5462e-08	0.000307916	transcription factor
IPR017930	Myb domain	28	40	42	37	38	33	22	23	24	34	21	32	19	130	263	95181	112860	3.59762e-07	0.00312381	transcription factor
IPR036443	Zinc finger, RanBP2-type superfamily	11	16	21	23	16	11	23	11	8	5	3	15	4	35	132	95276	112991	4.29245e-11	3.72713e-07	transcription factor
IPR036855	Zinc finger, CCCH-type superfamily	25	28	33	33	22	18	29	26	18	23	17	23	15	96	214	95215	112909	1.27913e-07	0.00111067	transcription factor
IPR008521	Magnesium transporter NIPA	11	11	11	11	9	7	11	5	2	1	1	1	1	6	76	95305	113047	3.77186e-14	3.27511e-10	transporter
IPR013936	Chloroquine-resistance transporter-like	7	6	6	6	6	5	5	5	1	1	1	3	2	8	46	95303	113077	3.06763e-06	0.0266362	transporter
IPR018629	XK-related protein	64	62	51	42	36	5	149	10	0	0	0	0	0	0	419	95311	112704	8.23016e-112	7.14625e-108	transporter
IPR024671	Autophagy-related protein 22-like	8	8	10	10	7	8	11	10	2	4	2	1	4	13	72	95298	113051	4.60754e-09	4.00073e-05	transporter
IPR026082	ABC transporter A, ABCA	11	10	14	11	6	7	9	11	2	3	4	2	1	12	79	95299	113044	4.93475e-11	4.28484e-07	transporter
IPR003613	U box domain	13	20	21	21	24	21	18	15	11	4	6	9	5	35	153	95276	112970	9.06472e-15	7.8709e-11	Ub related
IPR009060	UBA-like superfamily	18	21	22	22	23	18	24	27	13	15	15	19	16	78	175	95233	112948	1.84172e-06	0.0159917	Ub related
IPR015940	Ubiquitin-associated domain	16	19	21	20	21	14	20	21	7	9	12	14	10	52	152	95259	112971	3.30504e-09	2.86976e-05	Ub related
IPR000007	Tubby, C-terminal	10	11	11	11	11	10	15	9	2	1	3	3	2	11	88	95300	113035	1.44588e-13	1.25546e-09
IPR001683	Phox homologous domain	20	27	29	27	26	22	23	27	7	8	6	4	8	33	201	95278	112922	6.75238e-25	5.86309e-21
IPR002999	Tudor domain	11	14	14	14	10	10	12	8	3	4	3	5	2	17	93	95294	113030	3.10229e-11	2.69372e-07
IPR003591	Leucine-rich repeat, typical subtype	30	34	32	33	28	26	70	29	15	31	18	28	38	130	282	95181	112841	5.55366e-09	4.82225e-05
IPR003593	AAA+ ATPase domain	129	156	160	161	158	137	139	133	141	142	133	136	132	684	1173	94627	111950	8.20859e-15	7.12752e-11
IPR004869	Membrane transport protein MMPL domain	5	4	4	4	2	1	1	4	0	0	1	0	0	1	25	95310	113098	3.58911e-06	0.0311642
IPR004911	Gamma interferon inducible lysosomal thiol reductase GILT	7	7	6	7	4	3	6	8	0	3	1	0	2	6	48	95305	113075	6.30154e-08	0.000547163
IPR005046	Protein of unknown function DUF285	55	77	46	34	39	18	79	17	0	54	7	45	29	135	365	95176	112758	8.27639e-18	7.18639e-14
IPR006599	CARP motif	6	6	5	5	6	5	5	5	0	1	1	2	2	6	43	95305	113080	8.44606e-07	0.00733372
IPR006602	Uncharacterised domain DM10	5	6	6	6	6	6	5	6	2	0	0	1	0	3	46	95308	113077	2.14918e-09	1.86614e-05
IPR006626	Parallel beta-helix repeat	10	12	11	11	11	11	12	9	1	4	6	15	3	29	87	95282	113036	5.71788e-06	0.0496483
IPR006634	TRAM/LAG1/CLN8 homology domain	13	15	16	17	16	13	16	10	8	6	11	6	11	42	116	95269	113007	8.57877e-07	0.00744895
IPR007024	BLUF domain	4	3	7	5	1	1	0	0	0	0	0	0	0	0	21	95311	113102	4.5581e-06	0.039578
IPR007312	Phosphoesterase	4	4	4	3	3	3	4	6	0	0	0	0	0	0	31	95311	113092	7.00627e-09	6.08355e-05
IPR007803	Aspartyl/asparaginy/proline hydroxylase	9	15	13	12	12	9	9	11	3	6	8	5	8	30	90	95281	113033	3.48139e-06	0.0302289
IPR009057	Homeobox-like domain superfamily	50	84	79	68	61	47	44	43	49	60	42	63	43	257	476	95054	112647	4.90441e-09	4.2585e-05
IPR009828	Protein of unknown function DUF1394	2	3	3	3	3	3	2	3	0	0	0	0	0	0	22	95311	113101	2.35151e-06	0.0204181
IPR010308	TRP-like family	4	5	8	5	2	0	4	1	0	0	0	0	0	0	29	95311	113094	2.49894e-08	0.000216983
IPR010554	Domain of unknown function DUF1126	4	5	5	5	4	4	4	4	1	0	0	1	0	2	35	95309	113088	1.14814e-07	0.000996926
IPR010736	Sperm-tail PG-rich repeat	4	4	3	3	4	5	2	6	0	0	0	1	0	1	31	95310	113092	9.94555e-08	0.000863572
IPR011042	Six-bladed beta-propeller, TolB-like	45	42	41	37	38	35	72	36	21	34	26	31	29	141	346	95170	112777	4.67588e-14	4.06007e-10
IPR011889	Bacterial surface protein 26-residue repeat	39	52	39	35	33	16	70	15	0	35	5	13	24	77	299	95234	112824	2.27202e-24	1.97279e-20
IPR011936	Myxococcus cysteine-rich repeat	4	5	5	5	4	4	3	2	0	0	0	0	0	0	32	95311	113091	3.72373e-09	3.23332e-05
IPR012332	P22 tailspike-like, C-terminal domain superfamily	5	7	6	9	10	5	14	8	0	0	4	2	1	7	64	95304	113059	7.97715e-11	6.92656e-07
IPR014001	Helicase superfamily 1/2, ATP-binding domain	84	106	106	102	103	102	90	99	97	111	95	103	104	510	792	94801	112331	1.77854e-06	0.015443
IPR015421	Pyridoxal phosphate-dependent transferase, major region, subdomain 1	58	66	67	68	62	55	76	65	50	58	56	50	56	270	517	95041	112606	9.15872e-11	7.95251e-07
IPR015422	Pyridoxal phosphate-dependent transferase, subdomain 2	50	62	61	62	56	46	70	59	44	56	51	53	54	258	466	95053	112657	4.40656e-08	0.000382622
IPR015424	Pyridoxal phosphate-dependent transferase	64	68	68	70	63	60	80	66	49	59	59	61	57	285	539	95026	112584	9.62552e-11	8.35784e-07
IPR017920	COMM domain	7	7	7	7	6	4	8	8	0	0	0	0	0	0	54	95311	113069	5.54484e-15	4.81459e-11
IPR018108	Mitochondrial substrate/solute carrier	56	64	67	66	67	60	65	56	55	60	61	61	67	304	501	95007	112622	5.47352e-06	0.0475266
IPR019399	Parkin co-regulated protein	4	5	4	4	4	3	2	4	1	0	0	1	0	2	30	95309	113093	2.2902e-06	0.0198858
IPR019402	Frag1/DRAM/Sfk1	5	6	4	6	4	4	5	2	0	1	0	1	0	2	36	95309	113087	6.32423e-08	0.000549133
IPR023379	ADP-ribosylation factor-like 2-binding protein, domain	17	21	20	21	18	15	25	15	0	0	0	0	0	0	152	95311	112971	5.27057e-41	4.57644e-37
IPR023395	Mitochondrial carrier domain superfamily	62	74	74	72	69	63	73	59	58	63	65	62	67	315	546	94996	112577	5.68657e-08	0.000493765
IPR025640	Domain of unknown function DUF4339	1	2	4	4	4	4	2	4	0	0	0	0	0	0	25	95311	113098	3.29053e-07	0.00285717
IPR025659	Tubby-like, C-terminal	11	12	12	12	11	11	16	9	3	4	4	7	6	24	94	95287	113029	1.39599e-08	0.000121214
IPR025924	YHYH domain	2	4	7	6	5	3	8	1	0	0	0	0	2	2	36	95309	113087	6.32423e-08	0.000549133
IPR027267	AH/BAR domain superfamily	15	19	20	22	22	17	17	12	8	10	10	10	8	46	144	95265	112979	1.27509e-09	1.10716e-05
IPR027417	P-loop containing nucleoside triphosphate hydrolase	635	691	688	686	678	661	661	600	614	614	556	737	591	3112	5300	92199	107823	2.26543e-61	1.96708e-57
IPR028011	Domain of unknown function DUF4476	3	3	5	5	3	3	2	3	1	0	0	0	0	1	27	95310	113096	1.08171e-06	0.00939251
IPR028034	Domain of unknown function DUF4496	3	3	3	3	2	3	3	2	0	0	0	0	0	0	22	95311	113101	2.35151e-06	0.0204181
IPR028082	Periplasmic binding protein-like I	5	5	6	7	10	10	33	4	0	10	3	6	3	22	80	95289	113043	6.68572e-07	0.00580521
IPR029018	Chitobiase/beta-hexosaminidase-like, domain 2	6	6	6	6	5	3	3	8	0	2	1	1	0	4	43	95307	113080	5.937e-08	0.000515509
IPR029063	S-adenosyl-L-methionine-dependent methyltransferase	197	274	265	272	269	202	243	207	202	253	225	291	236	1207	1929	94104	111194	1.85489e-16	1.6106e-12
IPR029488	Hemingway/KIAA1430	5	7	7	7	7	6	3	7	0	0	0	1	0	1	49	95310	113074	2.65155e-12	2.30234e-08
IPR030392	Intramolecular chaperone auto-processing domain	6	5	3	5	4	5	2	6	1	0	0	2	0	3	36	95308	113087	3.53328e-07	0.00306794
IPR035445	GYF-like domain superfamily	7	7	9	8	8	8	9	7	1	2	3	4	3	13	63	95298	113060	1.98401e-07	0.00172271
IPR035979	RNA-binding domain superfamily	78	83	79	79	76	60	71	75	71	85	72	70	74	372	601	94939	112522	2.40037e-06	0.0208424
IPR036259	MFS transporter superfamily	100	115	115	117	107	101	116	105	89	127	93	111	111	531	876	94780	112247	1.41832e-09	1.23153e-05
IPR036871	PX domain superfamily	25	37	35	33	32	28	29	36	12	10	11	8	8	49	255	95262	112868	1.05972e-27	9.20159e-24
IPR037134	ADP-ribosylation factor-like 2-binding protein, domain superfamily	18	22	21	21	20	17	27	15	0	0	0	0	0	0	161	95311	112962	1.87428e-43	1.62744e-39

## Sheet: supplementary_data_4
IPR	annotation	Triparma laevis f. inornata	Triparma laevis f. longispina	Triparma strigata	Triparma verrucosa	Triparma columacea	Triparma retinervis	Tetraparma gracilis	scaly parma	Thalassiosira pseudonana	Thalassiosira oceanica	Fragilariopsis cylindrus	Phaeodactylum tricornutum	Pseudo-nitzschia multiseries	Aureococcus anophagefferens	Ectocarpus siliculosus	parmales_sum
IPR002913	START domain	67	58	52	50	15	17	141	24	2	3	1	4	1	4	9	424
IPR023393	START-like domain superfamily	67	58	52	50	15	17	141	24	2	3	1	4	1	4	9	424
IPR018629	XK-related protein	6	1	3	1	0	0	46	1	0	0	0	0	0	0	0	58
IPR011641	Tyrosine-protein kinase ephrin type A/B receptor-like	10	7	13	8	1	0	4	0	0	0	0	0	0	0	0	43
IPR009030	Growth factor receptor cysteine-rich domain superfamily	10	8	12	8	1	0	2	0	0	0	0	0	0	0	0	41
IPR000719	Protein kinase domain	3	2	3	3	2	2	1	3	0	0	0	0	0	0	0	19
IPR008271	Serine/threonine-protein kinase, active site	3	2	3	3	2	2	1	3	0	0	0	0	0	0	0	19
IPR011009	Protein kinase-like domain superfamily	3	2	3	3	2	2	1	3	0	0	0	0	0	0	0	19
IPR017441	Protein kinase, ATP binding site	3	2	3	3	2	2	1	3	0	0	0	0	0	0	0	19
IPR032675	Leucine-rich repeat domain superfamily	2	2	1	1	0	0	12	0	0	0	0	0	0	0	0	18
IPR001368	TNFR/NGFR cysteine-rich region	3	2	5	2	1	0	0	0	0	0	0	0	0	0	0	13
IPR011993	PH-like domain superfamily	1	2	2	2	1	2	1	2	0	1	0	1	0	0	1	13
IPR001611	Leucine-rich repeat	2	2	0	0	0	0	8	0	0	0	0	0	0	0	0	12
IPR001849	Pleckstrin homology domain	1	1	2	2	1	1	1	2	0	0	0	1	0	0	0	11
IPR003591	Leucine-rich repeat, typical subtype	1	1	0	0	0	0	9	0	0	0	0	0	0	0	0	11
IPR011990	Tetratricopeptide-like helical domain superfamily	1	1	1	1	1	0	4	1	0	0	0	0	0	0	0	10
IPR013320	Concanavalin A-like lectin/glucanase domain superfamily	3	1	3	1	0	0	1	0	0	0	0	0	0	0	0	9
IPR027417	P-loop containing nucleoside triphosphate hydrolase	0	1	1	1	1	1	3	1	0	0	0	0	0	0	0	9
IPR009769	Protein ENHANCED DISEASE RESISTANCE 2, C-terminal	1	1	1	1	1	1	1	1	0	1	0	1	0	0	1	8
IPR001202	WW domain	2	2	0	2	1	0	0	0	0	0	0	0	0	1	0	7
IPR006683	Thioesterase domain	1	1	1	1	1	1	1	0	0	0	0	0	0	0	0	7
IPR029069	HotDog domain superfamily	1	1	1	1	1	1	1	0	0	0	0	0	0	0	0	7
IPR033120	Hotdog acyl-CoA thioesterase (ACOT)-type domain	1	1	1	1	1	1	1	0	0	0	0	0	0	0	0	7
IPR001054	Adenylyl cyclase class-3/4/guanylyl cyclase	0	1	1	1	0	0	1	1	0	0	0	0	0	0	0	5
IPR029787	Nucleotide cyclase	0	1	1	1	0	0	1	1	0	0	0	0	0	0	0	5
IPR035979	RNA-binding domain superfamily	2	2	0	1	0	0	0	0	0	0	0	0	0	0	0	5
IPR000742	EGF-like domain	1	1	1	1	0	0	0	0	0	0	0	0	0	0	0	4
IPR006212	Furin-like repeat	0	1	3	0	0	0	0	0	0	0	0	0	0	0	0	4
IPR019734	Tetratricopeptide repeat	0	1	1	1	0	0	1	0	0	0	0	0	0	0	0	4
IPR020846	Major facilitator superfamily domain	0	0	1	0	0	0	3	0	0	0	0	0	0	0	0	4
IPR001245	Serine-threonine/tyrosine-protein kinase, catalytic domain	0	1	0	0	0	1	0	1	0	0	0	0	0	0	0	3
IPR010308	TRP-like family	1	1	1	0	0	0	0	0	0	0	0	0	0	0	0	3
IPR011050	Pectin lyase fold/virulence factor	1	0	2	0	0	0	0	0	0	0	0	0	0	0	0	3
IPR036020	WW domain superfamily	1	1	0	0	1	0	0	0	0	0	0	0	0	1	0	3
IPR000504	RNA recognition motif domain	1	1	0	0	0	0	0	0	0	0	0	0	0	0	0	2
IPR002110	Ankyrin repeat	0	0	1	1	0	0	0	0	0	0	0	0	0	0	0	2
IPR012332	P22 tailspike-like, C-terminal domain superfamily	1	0	1	0	0	0	0	0	0	0	0	0	0	0	0	2
IPR012334	Pectin lyase fold	1	0	1	0	0	0	0	0	0	0	0	0	0	0	0	2
IPR020683	Ankyrin repeat-containing domain	0	0	1	1	0	0	0	0	0	0	0	0	0	0	0	2
IPR036034	PDZ superfamily	1	1	0	0	0	0	0	0	0	0	0	0	0	0	0	2
IPR036770	Ankyrin repeat-containing domain superfamily	0	0	1	1	0	0	0	0	0	0	0	0	0	0	0	2
IPR000358	Ribonucleotide reductase small subunit family	1	0	0	0	0	0	0	0	0	0	0	0	0	0	0	1
IPR000591	DEP domain	0	0	0	0	0	0	0	1	0	0	0	0	0	0	0	1
IPR000595	Cyclic nucleotide-binding domain	0	0	0	0	0	0	1	0	0	0	0	0	0	0	0	1
IPR000961	AGC-kinase, C-terminal	0	0	0	0	0	0	0	1	0	0	0	0	0	0	0	1
IPR001190	SRCR domain	0	1	0	0	0	0	0	0	0	0	0	0	0	0	0	1
IPR001304	C-type lectin-like	0	0	0	0	0	0	1	0	0	0	0	0	0	0	0	1
IPR001578	Peptidase C12, ubiquitin carboxyl-terminal hydrolase	0	0	0	0	0	0	1	0	0	0	0	0	0	0	0	1
IPR002478	PUA domain	0	0	0	0	0	0	1	0	0	0	0	0	0	0	0	1
IPR002501	Pseudouridine synthase II, N-terminal	0	0	0	0	0	0	1	0	0	0	0	0	0	0	0	1
IPR003593	AAA+ ATPase domain	0	0	0	0	0	1	0	0	0	0	0	0	0	0	0	1
IPR003959	ATPase, AAA-type, core	0	0	0	0	0	1	0	0	0	0	0	0	0	0	0	1
IPR003960	ATPase, AAA-type, conserved site	0	0	0	0	0	1	0	0	0	0	0	0	0	0	0	1
IPR004802	tRNA pseudouridine synthase B family	0	0	0	0	0	0	1	0	0	0	0	0	0	0	0	1
IPR004843	Calcineurin-like phosphoesterase domain, ApaH type	1	0	0	0	0	0	0	0	0	0	0	0	0	0	0	1
IPR005123	Oxoglutarate/iron-dependent dioxygenase	0	0	0	0	0	0	1	0	0	0	0	0	0	0	0	1
IPR006869	Domain of unknown function DUF547	0	0	0	0	0	0	1	0	0	0	0	0	0	0	0	1
IPR007115	6-pyruvoyl tetrahydropterin synthase/QueD family protein	0	0	0	0	0	0	1	0	0	0	0	0	0	0	0	1
IPR007238	DNA primase large subunit, eukaryotic/archaeal	0	0	0	0	0	0	1	0	0	0	0	0	0	0	0	1
IPR008979	Galactose-binding-like domain superfamily	0	0	0	0	0	0	1	0	0	0	0	0	0	0	0	1
IPR009078	Ferritin-like superfamily	1	0	0	0	0	0	0	0	0	0	0	0	0	0	0	1
IPR011011	Zinc finger, FYVE/PHD-type	0	0	0	0	0	0	0	1	0	0	0	0	0	1	0	1
IPR011701	Major facilitator superfamily	0	0	0	0	0	0	1	0	0	0	0	0	0	0	0	1
IPR012960	Dyskerin-like	0	0	0	0	0	0	1	0	0	0	0	0	0	0	0	1
IPR013083	Zinc finger, RING/FYVE/PHD-type	0	0	0	0	0	0	0	1	0	0	0	0	0	1	0	1
IPR013766	Thioredoxin domain	0	0	0	1	0	0	0	0	0	0	0	0	0	0	0	1
IPR015947	PUA-like superfamily	0	0	0	0	0	0	1	0	0	0	0	0	0	0	0	1
IPR016186	C-type lectin-like/link domain superfamily	0	0	0	0	0	0	1	0	0	0	0	0	0	0	0	1
IPR016187	C-type lectin fold	0	0	0	0	0	0	1	0	0	0	0	0	0	0	0	1
IPR016558	DNA primase, large subunit, eukaryotic	0	0	0	0	0	0	1	0	0	0	0	0	0	0	0	1
IPR017448	SRCR-like domain	0	1	0	0	0	0	0	0	0	0	0	0	0	0	0	1
IPR017455	Zinc finger, FYVE-related	0	0	0	0	0	0	0	1	0	0	0	0	0	0	0	1
IPR018108	Mitochondrial substrate/solute carrier	0	0	0	0	0	0	1	0	0	0	0	0	0	0	0	1
IPR020103	Pseudouridine synthase, catalytic domain superfamily	0	0	0	0	0	0	1	0	0	0	0	0	0	0	0	1
IPR023395	Mitochondrial carrier domain superfamily	0	0	0	0	0	0	1	0	0	0	0	0	0	0	0	1
IPR026906	Leucine rich repeat 5	0	0	0	0	0	0	1	0	0	0	0	0	0	0	0	1
IPR027450	Alpha-ketoglutarate-dependent dioxygenase AlkB-like	0	0	0	0	0	0	1	0	0	0	0	0	0	0	0	1
IPR029052	Metallo-dependent phosphatase-like	1	0	0	0	0	0	0	0	0	0	0	0	0	0	0	1
IPR032819	tRNA pseudouridylate synthase B, C-terminal	0	0	0	0	0	0	1	0	0	0	0	0	0	0	0	1
IPR033909	Ribonucleotide reductase small subunit	1	0	0	0	0	0	0	0	0	0	0	0	0	0	0	1
IPR036249	Thioredoxin-like superfamily	0	0	0	1	0	0	0	0	0	0	0	0	0	0	0	1
IPR036259	MFS transporter superfamily	0	0	0	0	0	0	1	0	0	0	0	0	0	0	0	1
IPR036388	Winged helix-like DNA-binding domain superfamily	0	0	0	0	0	0	0	1	0	0	0	0	0	0	0	1
IPR036390	Winged helix DNA-binding domain superfamily	0	0	0	0	0	0	0	1	0	0	0	0	0	0	0	1
IPR036606	EhaM-like superfamily	0	0	0	0	0	0	0	1	0	0	0	0	0	0	0	1
IPR036772	SRCR-like domain superfamily	0	1	0	0	0	0	0	0	0	0	0	0	0	0	0	1
IPR036959	Peptidase C12, ubiquitin carboxyl-terminal hydrolase superfamily	0	0	0	0	0	0	1	0	0	0	0	0	0	0	0	1
IPR036974	PUA domain superfamily	0	0	0	0	0	0	1	0	0	0	0	0	0	0	0	1
IPR037151	Alpha-ketoglutarate-dependent dioxygenase AlkB-like superfamily	0	0	0	0	0	0	1	0	0	0	0	0	0	0	0	1
IPR001965	Zinc finger, PHD-type	0	0	0	0	0	0	0	0	0	0	0	0	0	1	0	0
IPR019786	Zinc finger, PHD-type, conserved site	0	0	0	0	0	0	0	0	0	0	0	0	0	1	0	0
IPR028347	START domain-containing protein	0	0	0	0	0	0	0	0	0	0	0	0	0	0	1	0

## Sheet: supplementary_data_5
taxa	n	group
Fragilariopsis cylindrus	91	Diatoms
Pseudo-nitzschia multiseries	91	Diatoms
Phaeodactylum tricornutum	89	Diatoms
Thalassiosira oceanica	139	Diatoms
Thalassiosira pseudonana	96	Diatoms
Scaly parma	273	Parmales
Tetraparma gracilis	313	Parmales
Triparma columacea	330	Parmales
Triparma laevis f. inornata	302	Parmales
Triparma laevis f. longispina	306	Parmales
Triparma retinervis	310	Parmales
Triparma strigata	315	Parmales
Triparma verrucosa	318	Parmales

## Sheet: supplementary_data_6
taxa	probability	group
Triparma pacifica RCC205 (Kessenich et al. 2014)	0.968466	Bolidomonads
Triparma pacifica RCC205 (MMETSP0785)	0.989434	Bolidomonads
Triparma pacifica RCC208 (MMETSP1319)	0.995804	Bolidomonads
Triparma eleuthera RCC2347 (MMETSP1320)	0.983293	Bolidomonads
Triparma sp. RCC1657 (MMETSP1321)	0.991221	Bolidomonads
Fragilariopsis cylindrus	0.00390902	Diatoms
Pseudo-nitzschia multiseries	0.00251505	Diatoms
Phaeodactylum tricornutum	0.00207166	Diatoms
Thalassiosira oceanica	0.0624586	Diatoms
Thalassiosira pseudonana	0.0413991	Diatoms
Aureococcus anophagefferens	0.711963	others
Ectocarpus siliculosus	0.21828	others
Scaly parma	0.99848	Parmales
Tetraparma gracilis	0.998735	Parmales
Triparma laevis f. inornata	0.998555	Parmales
Triparma columacea	0.999075	Parmales
Triparma laevis f. longispina	0.999243	Parmales
Triparma retinervis	0.996191	Parmales
Triparma strigata	0.99955	Parmales
Triparma verrucosa	0.999635	Parmales

## Sheet: supplementary_data_7
id	gene_name	profile	category	taxa	group
TL16_g04199.t1	IFT43	2RXJ2@2759	IFT-A	Triparma laevis f. inornata	Parmales
TrLO_g11695.t1	IFT43	2RXJ2@2759	IFT-A	Triparma laevis f. longispina	Parmales
TrST_g13266.t1	IFT43	2RXJ2@2759	IFT-A	Triparma strigata	Parmales
TrVE_jg13922.t1	IFT43	2RXJ2@2759	IFT-A	Triparma verrucosa	Parmales
TrCOL_g738.t1	IFT43	2RXJ2@2759	IFT-A	Triparma columacea	Parmales
TrRE_jg7138.t1	IFT43	2RXJ2@2759	IFT-A	Triparma retinervis	Parmales
TeGR_g1578.t1	IFT43	2RXJ2@2759	IFT-A	Tetraparma gracilis	Parmales
GAUD01009938.1.p1	IFT43	2RXJ2@2759	IFT-A	Triparma pacifica RCC205 (Kessenich et al. 2014)	bolidomonads
CAMPEP_0118658464	IFT43	2RXJ2@2759	IFT-A	Triparma pacifica RCC205 (MMETSP0785)	bolidomonads
CAMPEP_0182460584	IFT43	2RXJ2@2759	IFT-A	Triparma pacifica RCC208 (MMETSP1319)	bolidomonads
CAMPEP_0197546622	IFT43	2RXJ2@2759	IFT-A	Triparma eleuthera RCC2347 (MMETSP1320)	bolidomonads
CAMPEP_0182499828	IFT43	2RXJ2@2759	IFT-A	Triparma sp. RCC1657 (MMETSP1321)	bolidomonads
jgi|Ectsil1|26474|rna15278	IFT43	2RXJ2@2759	IFT-A	Ectocarpus siliculosus	others
TL16_g05447.t1	IFT122	KOG1538@2759	IFT-A	Triparma laevis f. inornata	Parmales
TrCOL_g597.t1	IFT122	KOG1538@2759	IFT-A	Triparma columacea	Parmales
TrRE_jg11942.t1	IFT122	KOG1538@2759	IFT-A	Triparma retinervis	Parmales
TeGR_g12959.t1	IFT122	KOG1538@2759	IFT-A	Tetraparma gracilis	Parmales
ScalyP_jg4253.t1	IFT122	KOG1538@2759	IFT-A	Scaly parma	Parmales
GAUD01003243.1.p1	IFT122	KOG1538@2759	IFT-A	Triparma pacifica RCC205 (Kessenich et al. 2014)	bolidomonads
GAUD01011816.1.p1	IFT122	KOG1538@2759	IFT-A	Triparma pacifica RCC205 (Kessenich et al. 2014)	bolidomonads
CAMPEP_0118651304	IFT122	KOG1538@2759	IFT-A	Triparma pacifica RCC205 (MMETSP0785)	bolidomonads
CAMPEP_0118663174	IFT122	KOG1538@2759	IFT-A	Triparma pacifica RCC205 (MMETSP0785)	bolidomonads
CAMPEP_0118651338	IFT122	KOG1538@2759	IFT-A	Triparma pacifica RCC205 (MMETSP0785)	bolidomonads
CAMPEP_0182453162	IFT122	KOG1538@2759	IFT-A	Triparma pacifica RCC208 (MMETSP1319)	bolidomonads
CAMPEP_0197572450	IFT122	KOG1538@2759	IFT-A	Triparma eleuthera RCC2347 (MMETSP1320)	bolidomonads
CAMPEP_0182514412	IFT122	KOG1538@2759	IFT-A	Triparma sp. RCC1657 (MMETSP1321)	bolidomonads
aaf:AURANDRAFT_61399	IFT122	KOG1538@2759	IFT-A	Aureococcus anophagefferens	others
jgi|Ectsil1|28370|rna11946	IFT122	KOG1538@2759	IFT-A	Ectocarpus siliculosus	others
TL16_g05743.t1	IFT139	2QQAB@2759	IFT-A	Triparma laevis f. inornata	Parmales
TrLO_g2942.t1	IFT139	2QQAB@2759	IFT-A	Triparma laevis f. longispina	Parmales
TrLO_g5716.t1	IFT139	2QQAB@2759	IFT-A	Triparma laevis f. longispina	Parmales
TrLO_g5717.t1	IFT139	2QQAB@2759	IFT-A	Triparma laevis f. longispina	Parmales
TrST_g5714.t1	IFT139	2QQAB@2759	IFT-A	Triparma strigata	Parmales
TrVE_jg4516.t1	IFT139	2QQAB@2759	IFT-A	Triparma verrucosa	Parmales
TrCOL_g6580.t1	IFT139	2QQAB@2759	IFT-A	Triparma columacea	Parmales
TrRE_jg4338.t1	IFT139	2QQAB@2759	IFT-A	Triparma retinervis	Parmales
TeGR_g7039.t1	IFT139	2QQAB@2759	IFT-A	Tetraparma gracilis	Parmales
ScalyP_jg10223.t1	IFT139	2QQAB@2759	IFT-A	Scaly parma	Parmales
GAUD01007922.1.p1	IFT139	2QQAB@2759	IFT-A	Triparma pacifica RCC205 (Kessenich et al. 2014)	bolidomonads
CAMPEP_0118671868	IFT139	2QQAB@2759	IFT-A	Triparma pacifica RCC205 (MMETSP0785)	bolidomonads
CAMPEP_0118642148	IFT139	2QQAB@2759	IFT-A	Triparma pacifica RCC205 (MMETSP0785)	bolidomonads
CAMPEP_0182458016	IFT139	2QQAB@2759	IFT-A	Triparma pacifica RCC208 (MMETSP1319)	bolidomonads
CAMPEP_0197570868	IFT139	2QQAB@2759	IFT-A	Triparma eleuthera RCC2347 (MMETSP1320)	bolidomonads
CAMPEP_0182506498	IFT139	2QQAB@2759	IFT-A	Triparma sp. RCC1657 (MMETSP1321)	bolidomonads
CAMPEP_0182492096	IFT139	2QQAB@2759	IFT-A	Triparma sp. RCC1657 (MMETSP1321)	bolidomonads
aaf:AURANDRAFT_54921	IFT139	2QQAB@2759	IFT-A	Aureococcus anophagefferens	others
aaf:AURANDRAFT_72590	IFT139	2QQAB@2759	IFT-A	Aureococcus anophagefferens	others
jgi|Ectsil1|26294|rna16438	IFT139	2QQAB@2759	IFT-A	Ectocarpus siliculosus	others
TL16_g02658.t1	IFT140	KOG2173@2759 / KOG3617@2759	IFT-A	Triparma laevis f. inornata	Parmales
TrLO_g3634.t1	IFT140	KOG2173@2759 / KOG3617@2759	IFT-A	Triparma laevis f. longispina	Parmales
TrST_g7421.t1	IFT140	KOG2173@2759 / KOG3617@2759	IFT-A	Triparma strigata	Parmales
TrVE_jg6403.t1	IFT140	KOG2173@2759 / KOG3617@2759	IFT-A	Triparma verrucosa	Parmales
TrCOL_g9595.t1	IFT140	KOG2173@2759 / KOG3617@2759	IFT-A	Triparma columacea	Parmales
TrRE_jg13357.t1	IFT140	KOG2173@2759 / KOG3617@2759	IFT-A	Triparma retinervis	Parmales
TeGR_g2119.t1	IFT140	KOG2173@2759 / KOG3617@2759	IFT-A	Tetraparma gracilis	Parmales
ScalyP_jg9119.t1	IFT140	KOG2173@2759 / KOG3617@2759	IFT-A	Scaly parma	Parmales
GAUD01002287.1.p1	IFT140	KOG2173@2759 / KOG3617@2759	IFT-A	Triparma pacifica RCC205 (Kessenich et al. 2014)	bolidomonads
CAMPEP_0118643880	IFT140	KOG2173@2759 / KOG3617@2759	IFT-A	Triparma pacifica RCC205 (MMETSP0785)	bolidomonads
CAMPEP_0182489358	IFT140	KOG2173@2759 / KOG3617@2759	IFT-A	Triparma pacifica RCC208 (MMETSP1319)	bolidomonads
CAMPEP_0197546034	IFT140	KOG2173@2759 / KOG3617@2759	IFT-A	Triparma eleuthera RCC2347 (MMETSP1320)	bolidomonads
CAMPEP_0182490882	IFT140	KOG2173@2759 / KOG3617@2759	IFT-A	Triparma sp. RCC1657 (MMETSP1321)	bolidomonads
aaf:AURANDRAFT_71429	IFT140	KOG2173@2759 / KOG3617@2759	IFT-A	Aureococcus anophagefferens	others
aaf:AURANDRAFT_30803	IFT140	KOG2173@2759 / KOG3617@2759	IFT-A	Aureococcus anophagefferens	others
jgi|Ectsil1|18198|rna10298	IFT140	KOG2173@2759 / KOG3617@2759	IFT-A	Ectocarpus siliculosus	others
TL16_g02645.t1	IFT144	KOG2247@2759	IFT-A	Triparma laevis f. inornata	Parmales
TrLO_g1597.t1	IFT144	KOG2247@2759	IFT-A	Triparma laevis f. longispina	Parmales
TrST_g1003.t1	IFT144	KOG2247@2759	IFT-A	Triparma strigata	Parmales
TrVE_jg776.t1	IFT144	KOG2247@2759	IFT-A	Triparma verrucosa	Parmales
TrCOL_g2021.t1	IFT144	KOG2247@2759	IFT-A	Triparma columacea	Parmales
TrRE_jg10426.t1	IFT144	KOG2247@2759	IFT-A	Triparma retinervis	Parmales
TeGR_g4705.t1	IFT144	KOG2247@2759	IFT-A	Tetraparma gracilis	Parmales
TeGR_g4706.t1	IFT144	KOG2247@2759	IFT-A	Tetraparma gracilis	Parmales
ScalyP_jg6114.t1	IFT144	KOG2247@2759	IFT-A	Scaly parma	Parmales
GAUD01010329.1.p1	IFT144	KOG2247@2759	IFT-A	Triparma pacifica RCC205 (Kessenich et al. 2014)	bolidomonads
CAMPEP_0118656340	IFT144	KOG2247@2759	IFT-A	Triparma pacifica RCC205 (MMETSP0785)	bolidomonads
CAMPEP_0182487960	IFT144	KOG2247@2759	IFT-A	Triparma pacifica RCC208 (MMETSP1319)	bolidomonads
CAMPEP_0182481416	IFT144	KOG2247@2759	IFT-A	Triparma pacifica RCC208 (MMETSP1319)	bolidomonads
CAMPEP_0197573938	IFT144	KOG2247@2759	IFT-A	Triparma eleuthera RCC2347 (MMETSP1320)	bolidomonads
CAMPEP_0182504994	IFT144	KOG2247@2759	IFT-A	Triparma sp. RCC1657 (MMETSP1321)	bolidomonads
aaf:AURANDRAFT_38191	IFT144	KOG2247@2759	IFT-A	Aureococcus anophagefferens	others
jgi|Ectsil1|25440|rna8597	IFT144	KOG2247@2759	IFT-A	Ectocarpus siliculosus	others
TL16_g04370.t1	IFTA-1	IPR017233	IFT-A	Triparma laevis f. inornata	Parmales
TrLO_g10254.t1	IFTA-1	IPR017233	IFT-A	Triparma laevis f. longispina	Parmales
TrST_g4461.t1	IFTA-1	IPR017233	IFT-A	Triparma strigata	Parmales
TrVE_jg8006.t1	IFTA-1	IPR017233	IFT-A	Triparma verrucosa	Parmales
TrCOL_g894.t1	IFTA-1	IPR017233	IFT-A	Triparma columacea	Parmales
TrRE_jg12633.t1	IFTA-1	IPR017233	IFT-A	Triparma retinervis	Parmales
TeGR_g12806.t1	IFTA-1	IPR017233	IFT-A	Tetraparma gracilis	Parmales
GAUD01008748.1.p1	IFTA-1	IPR017233	IFT-A	Triparma pacifica RCC205 (Kessenich et al. 2014)	bolidomonads
CAMPEP_0118672040	IFTA-1	IPR017233	IFT-A	Triparma pacifica RCC205 (MMETSP0785)	bolidomonads
CAMPEP_0118646514	IFTA-1	IPR017233	IFT-A	Triparma pacifica RCC205 (MMETSP0785)	bolidomonads
CAMPEP_0118669228	IFTA-1	IPR017233	IFT-A	Triparma pacifica RCC205 (MMETSP0785)	bolidomonads
CAMPEP_0182473532	IFTA-1	IPR017233	IFT-A	Triparma pacifica RCC208 (MMETSP1319)	bolidomonads
CAMPEP_0197565500	IFTA-1	IPR017233	IFT-A	Triparma eleuthera RCC2347 (MMETSP1320)	bolidomonads
CAMPEP_0182496684	IFTA-1	IPR017233	IFT-A	Triparma sp. RCC1657 (MMETSP1321)	bolidomonads
aaf:AURANDRAFT_51986	IFTA-1	IPR017233	IFT-A	Aureococcus anophagefferens	others
jgi|Ectsil1|23759|rna5761	IFTA-1	IPR017233	IFT-A	Ectocarpus siliculosus	others
TL16_g08070.t1	IFT20	IPR028172	IFT-B	Triparma laevis f. inornata	Parmales
TrLO_g9911.t1	IFT20	IPR028172	IFT-B	Triparma laevis f. longispina	Parmales
TrST_g4223.t1	IFT20	IPR028172	IFT-B	Triparma strigata	Parmales
TrVE_jg3804.t1	IFT20	IPR028172	IFT-B	Triparma verrucosa	Parmales
TrCOL_g12402.t1	IFT20	IPR028172	IFT-B	Triparma columacea	Parmales
ScalyP_jg3928.t1	IFT20	IPR028172	IFT-B	Scaly parma	Parmales
GAUD01001183.1.p1	IFT20	IPR028172	IFT-B	Triparma pacifica RCC205 (Kessenich et al. 2014)	bolidomonads
CAMPEP_0118654860	IFT20	IPR028172	IFT-B	Triparma pacifica RCC205 (MMETSP0785)	bolidomonads
CAMPEP_0182462528	IFT20	IPR028172	IFT-B	Triparma pacifica RCC208 (MMETSP1319)	bolidomonads
CAMPEP_0197549102	IFT20	IPR028172	IFT-B	Triparma eleuthera RCC2347 (MMETSP1320)	bolidomonads
CAMPEP_0182498032	IFT20	IPR028172	IFT-B	Triparma sp. RCC1657 (MMETSP1321)	bolidomonads
tps:THAPSDRAFT_262570	IFT20	IPR028172	IFT-B	Thalassiosira pseudonana	Diatoms
aaf:AURANDRAFT_25489	IFT20	IPR028172	IFT-B	Aureococcus anophagefferens	others
jgi|Ectsil1|20178|rna11400	IFT20	IPR028172	IFT-B	Ectocarpus siliculosus	others
TrLO_g12253.t1	IFT22	2RXD4@2759	IFT-B	Triparma laevis f. longispina	Parmales
TrST_g7822.t1	IFT22	2RXD4@2759	IFT-B	Triparma strigata	Parmales
TrVE_jg5885.t1	IFT22	2RXD4@2759	IFT-B	Triparma verrucosa	Parmales
TrCOL_g12078.t1	IFT22	2RXD4@2759	IFT-B	Triparma columacea	Parmales
TrRE_jg6376.t1	IFT22	2RXD4@2759	IFT-B	Triparma retinervis	Parmales
ScalyP_jg4160.t1	IFT22	2RXD4@2759	IFT-B	Scaly parma	Parmales
GAUD01006418.1.p1	IFT22	2RXD4@2759	IFT-B	Triparma pacifica RCC205 (Kessenich et al. 2014)	bolidomonads
CAMPEP_0118661180	IFT22	2RXD4@2759	IFT-B	Triparma pacifica RCC205 (MMETSP0785)	bolidomonads
CAMPEP_0182455264	IFT22	2RXD4@2759	IFT-B	Triparma pacifica RCC208 (MMETSP1319)	bolidomonads
CAMPEP_0197554062	IFT22	2RXD4@2759	IFT-B	Triparma eleuthera RCC2347 (MMETSP1320)	bolidomonads
CAMPEP_0182496718	IFT22	2RXD4@2759	IFT-B	Triparma sp. RCC1657 (MMETSP1321)	bolidomonads
aaf:AURANDRAFT_15829	IFT22	2RXD4@2759	IFT-B	Aureococcus anophagefferens	others
jgi|Ectsil1|17106|rna1223	IFT22	2RXD4@2759	IFT-B	Ectocarpus siliculosus	others
TL16_g06543.t1	IFT27	KOG0079@2759	IFT-B	Triparma laevis f. inornata	Parmales
TrLO_g7426.t1	IFT27	KOG0079@2759	IFT-B	Triparma laevis f. longispina	Parmales
TrST_g10184.t1	IFT27	KOG0079@2759	IFT-B	Triparma strigata	Parmales
TrVE_jg11349.t1	IFT27	KOG0079@2759	IFT-B	Triparma verrucosa	Parmales
TrCOL_g8891.t1	IFT27	KOG0079@2759	IFT-B	Triparma columacea	Parmales
TrRE_jg4693.t1	IFT27	KOG0079@2759	IFT-B	Triparma retinervis	Parmales
TeGR_g5549.t1	IFT27	KOG0079@2759	IFT-B	Tetraparma gracilis	Parmales
ScalyP_jg5673.t1	IFT27	KOG0079@2759	IFT-B	Scaly parma	Parmales
GAUD01007671.1.p1	IFT27	KOG0079@2759	IFT-B	Triparma pacifica RCC205 (Kessenich et al. 2014)	bolidomonads
CAMPEP_0118640314	IFT27	KOG0079@2759	IFT-B	Triparma pacifica RCC205 (MMETSP0785)	bolidomonads
CAMPEP_0182461442	IFT27	KOG0079@2759	IFT-B	Triparma pacifica RCC208 (MMETSP1319)	bolidomonads
CAMPEP_0182485080	IFT27	KOG0079@2759	IFT-B	Triparma pacifica RCC208 (MMETSP1319)	bolidomonads
CAMPEP_0197554034	IFT27	KOG0079@2759	IFT-B	Triparma eleuthera RCC2347 (MMETSP1320)	bolidomonads
CAMPEP_0182490580	IFT27	KOG0079@2759	IFT-B	Triparma sp. RCC1657 (MMETSP1321)	bolidomonads
tps:THAPS_7208	IFT27	KOG0079@2759	IFT-B	Thalassiosira pseudonana	Diatoms
aaf:AURANDRAFT_6700	IFT27	KOG0079@2759	IFT-B	Aureococcus anophagefferens	others
jgi|Ectsil1|22700|rna7230	IFT27	KOG0079@2759	IFT-B	Ectocarpus siliculosus	others
TL16_g00163.t1	IFT46	2QPNA@2759	IFT-B	Triparma laevis f. inornata	Parmales
TrLO_g7876.t1	IFT46	2QPNA@2759	IFT-B	Triparma laevis f. longispina	Parmales
TrST_g14259.t1	IFT46	2QPNA@2759	IFT-B	Triparma strigata	Parmales
TrVE_jg2813.t1	IFT46	2QPNA@2759	IFT-B	Triparma verrucosa	Parmales
TrCOL_g770.t1	IFT46	2QPNA@2759	IFT-B	Triparma columacea	Parmales
TrRE_jg9667.t1	IFT46	2QPNA@2759	IFT-B	Triparma retinervis	Parmales
ScalyP_jg7760.t1	IFT46	2QPNA@2759	IFT-B	Scaly parma	Parmales
ScalyP_jg5552.t1	IFT46	2QPNA@2759	IFT-B	Scaly parma	Parmales
GAUD01010297.1.p1	IFT46	2QPNA@2759	IFT-B	Triparma pacifica RCC205 (Kessenich et al. 2014)	bolidomonads
CAMPEP_0118633802	IFT46	2QPNA@2759	IFT-B	Triparma pacifica RCC205 (MMETSP0785)	bolidomonads
CAMPEP_0182463586	IFT46	2QPNA@2759	IFT-B	Triparma pacifica RCC208 (MMETSP1319)	bolidomonads
CAMPEP_0197552602	IFT46	2QPNA@2759	IFT-B	Triparma eleuthera RCC2347 (MMETSP1320)	bolidomonads
CAMPEP_0182499504	IFT46	2QPNA@2759	IFT-B	Triparma sp. RCC1657 (MMETSP1321)	bolidomonads
tps:THAPSDRAFT_18846	IFT46	2QPNA@2759	IFT-B	Thalassiosira pseudonana	Diatoms
aaf:AURANDRAFT_31144	IFT46	2QPNA@2759	IFT-B	Aureococcus anophagefferens	others
jgi|Ectsil1|19130|rna4283	IFT46	2QPNA@2759	IFT-B	Ectocarpus siliculosus	others
TL16_g05097.t1	IFT52	KOG3861@2759	IFT-B	Triparma laevis f. inornata	Parmales
TrLO_g2979.t1	IFT52	KOG3861@2759	IFT-B	Triparma laevis f. longispina	Parmales
TrST_g7942.t1	IFT52	KOG3861@2759	IFT-B	Triparma strigata	Parmales
TrVE_jg9950.t1	IFT52	KOG3861@2759	IFT-B	Triparma verrucosa	Parmales
TrCOL_g10054.t1	IFT52	KOG3861@2759	IFT-B	Triparma columacea	Parmales
TrRE_jg4793.t1	IFT52	KOG3861@2759	IFT-B	Triparma retinervis	Parmales
TeGR_g12291.t1	IFT52	KOG3861@2759	IFT-B	Tetraparma gracilis	Parmales
ScalyP_jg1933.t1	IFT52	KOG3861@2759	IFT-B	Scaly parma	Parmales
GAUD01000545.1.p1	IFT52	KOG3861@2759	IFT-B	Triparma pacifica RCC205 (Kessenich et al. 2014)	bolidomonads
CAMPEP_0118665372	IFT52	KOG3861@2759	IFT-B	Triparma pacifica RCC205 (MMETSP0785)	bolidomonads
CAMPEP_0118654602	IFT52	KOG3861@2759	IFT-B	Triparma pacifica RCC205 (MMETSP0785)	bolidomonads
CAMPEP_0118665412	IFT52	KOG3861@2759	IFT-B	Triparma pacifica RCC205 (MMETSP0785)	bolidomonads
CAMPEP_0118668792	IFT52	KOG3861@2759	IFT-B	Triparma pacifica RCC205 (MMETSP0785)	bolidomonads
CAMPEP_0182464112	IFT52	KOG3861@2759	IFT-B	Triparma pacifica RCC208 (MMETSP1319)	bolidomonads
CAMPEP_0182475870	IFT52	KOG3861@2759	IFT-B	Triparma pacifica RCC208 (MMETSP1319)	bolidomonads
CAMPEP_0197545064	IFT52	KOG3861@2759	IFT-B	Triparma eleuthera RCC2347 (MMETSP1320)	bolidomonads
CAMPEP_0182490784	IFT52	KOG3861@2759	IFT-B	Triparma sp. RCC1657 (MMETSP1321)	bolidomonads
tps:THAPSDRAFT_264799	IFT52	KOG3861@2759	IFT-B	Thalassiosira pseudonana	Diatoms
jgi|Thaoce1|88462|rna6536	IFT52	KOG3861@2759	IFT-B	Thalassiosira oceanica	Diatoms
aaf:AURANDRAFT_2280	IFT52	KOG3861@2759	IFT-B	Aureococcus anophagefferens	others
jgi|Ectsil1|29224|rna12724	IFT52	KOG3861@2759	IFT-B	Ectocarpus siliculosus	others
TL16_g06558.t1	IFT57	KOG0972@2759	IFT-B	Triparma laevis f. inornata	Parmales
TrLO_g7410.t1	IFT57	KOG0972@2759	IFT-B	Triparma laevis f. longispina	Parmales
TrLO_g9867.t1	IFT57	KOG0972@2759	IFT-B	Triparma laevis f. longispina	Parmales
TrLO_g13116.t1	IFT57	KOG0972@2759	IFT-B	Triparma laevis f. longispina	Parmales
TrST_g10198.t1	IFT57	KOG0972@2759	IFT-B	Triparma strigata	Parmales
TrST_g12442.t1	IFT57	KOG0972@2759	IFT-B	Triparma strigata	Parmales
TrVE_jg14127.t1	IFT57	KOG0972@2759	IFT-B	Triparma verrucosa	Parmales
TrVE_jg11335.t1	IFT57	KOG0972@2759	IFT-B	Triparma verrucosa	Parmales
TrCOL_g576.t1	IFT57	KOG0972@2759	IFT-B	Triparma columacea	Parmales
TrCOL_g13083.t1	IFT57	KOG0972@2759	IFT-B	Triparma columacea	Parmales
TrRE_jg8374.t1	IFT57	KOG0972@2759	IFT-B	Triparma retinervis	Parmales
TrRE_jg1107.t1	IFT57	KOG0972@2759	IFT-B	Triparma retinervis	Parmales
TeGR_g6293.t1	IFT57	KOG0972@2759	IFT-B	Tetraparma gracilis	Parmales
ScalyP_jg268.t1	IFT57	KOG0972@2759	IFT-B	Scaly parma	Parmales
GAUD01007134.1.p1	IFT57	KOG0972@2759	IFT-B	Triparma pacifica RCC205 (Kessenich et al. 2014)	bolidomonads
GAUD01010611.1.p1	IFT57	KOG0972@2759	IFT-B	Triparma pacifica RCC205 (Kessenich et al. 2014)	bolidomonads
CAMPEP_0118657882	IFT57	KOG0972@2759	IFT-B	Triparma pacifica RCC205 (MMETSP0785)	bolidomonads
CAMPEP_0182463606	IFT57	KOG0972@2759	IFT-B	Triparma pacifica RCC208 (MMETSP1319)	bolidomonads
CAMPEP_0197552856	IFT57	KOG0972@2759	IFT-B	Triparma eleuthera RCC2347 (MMETSP1320)	bolidomonads
CAMPEP_0182514696	IFT57	KOG0972@2759	IFT-B	Triparma sp. RCC1657 (MMETSP1321)	bolidomonads
CAMPEP_0182498636	IFT57	KOG0972@2759	IFT-B	Triparma sp. RCC1657 (MMETSP1321)	bolidomonads
tps:THAPSDRAFT_9079	IFT57	KOG0972@2759	IFT-B	Thalassiosira pseudonana	Diatoms
aaf:AURANDRAFT_11749	IFT57	KOG0972@2759	IFT-B	Aureococcus anophagefferens	others
jgi|Ectsil1|27144|rna15582	IFT57	KOG0972@2759	IFT-B	Ectocarpus siliculosus	others
TL16_g10678.t1	IFT74	2QS4E@2759	IFT-B	Triparma laevis f. inornata	Parmales
TrLO_g7791.t1	IFT74	2QS4E@2759	IFT-B	Triparma laevis f. longispina	Parmales
TrCOL_g2795.t1	IFT74	2QS4E@2759	IFT-B	Triparma columacea	Parmales
TrRE_jg11742.t1	IFT74	2QS4E@2759	IFT-B	Triparma retinervis	Parmales
TeGR_g7986.t1	IFT74	2QS4E@2759	IFT-B	Tetraparma gracilis	Parmales
ScalyP_jg11976.t1	IFT74	2QS4E@2759	IFT-B	Scaly parma	Parmales
GAUD01004446.1.p1	IFT74	2QS4E@2759	IFT-B	Triparma pacifica RCC205 (Kessenich et al. 2014)	bolidomonads
CAMPEP_0118662112	IFT74	2QS4E@2759	IFT-B	Triparma pacifica RCC205 (MMETSP0785)	bolidomonads
CAMPEP_0182454232	IFT74	2QS4E@2759	IFT-B	Triparma pacifica RCC208 (MMETSP1319)	bolidomonads
CAMPEP_0197547946	IFT74	2QS4E@2759	IFT-B	Triparma eleuthera RCC2347 (MMETSP1320)	bolidomonads
CAMPEP_0182503802	IFT74	2QS4E@2759	IFT-B	Triparma sp. RCC1657 (MMETSP1321)	bolidomonads
jgi|Ectsil1|29598|rna7448	IFT74	2QS4E@2759	IFT-B	Ectocarpus siliculosus	others
TL16_g00698.t1	IFT80	KOG1524@2759	IFT-B	Triparma laevis f. inornata	Parmales
TrLO_g8126.t1	IFT80	KOG1524@2759	IFT-B	Triparma laevis f. longispina	Parmales
TrST_g540.t1	IFT80	KOG1524@2759	IFT-B	Triparma strigata	Parmales
TrVE_jg9903.t1	IFT80	KOG1524@2759	IFT-B	Triparma verrucosa	Parmales
TrCOL_g8767.t1	IFT80	KOG1524@2759	IFT-B	Triparma columacea	Parmales
TrRE_jg10984.t1	IFT80	KOG1524@2759	IFT-B	Triparma retinervis	Parmales
TrRE_jg1204.t1	IFT80	KOG1524@2759	IFT-B	Triparma retinervis	Parmales
TeGR_g3141.t1	IFT80	KOG1524@2759	IFT-B	Tetraparma gracilis	Parmales
ScalyP_jg6363.t1	IFT80	KOG1524@2759	IFT-B	Scaly parma	Parmales
GAUD01003307.1.p1	IFT80	KOG1524@2759	IFT-B	Triparma pacifica RCC205 (Kessenich et al. 2014)	bolidomonads
CAMPEP_0118647984	IFT80	KOG1524@2759	IFT-B	Triparma pacifica RCC205 (MMETSP0785)	bolidomonads
CAMPEP_0182454088	IFT80	KOG1524@2759	IFT-B	Triparma pacifica RCC208 (MMETSP1319)	bolidomonads
CAMPEP_0197554116	IFT80	KOG1524@2759	IFT-B	Triparma eleuthera RCC2347 (MMETSP1320)	bolidomonads
CAMPEP_0182490342	IFT80	KOG1524@2759	IFT-B	Triparma sp. RCC1657 (MMETSP1321)	bolidomonads
aaf:AURANDRAFT_26531	IFT80	KOG1524@2759	IFT-B	Aureococcus anophagefferens	others
jgi|Ectsil1|26767|rna16020	IFT80	KOG1524@2759	IFT-B	Ectocarpus siliculosus	others
jgi|Ectsil1|28092|rna15726	IFT80	KOG1524@2759	IFT-B	Ectocarpus siliculosus	others
TL16_g12333.t1	IFT81	2QSBR@2759	IFT-B	Triparma laevis f. inornata	Parmales
TrLO_g6037.t1	IFT81	2QSBR@2759	IFT-B	Triparma laevis f. longispina	Parmales
TrST_g3952.t1	IFT81	2QSBR@2759	IFT-B	Triparma strigata	Parmales
TrVE_jg13414.t1	IFT81	2QSBR@2759	IFT-B	Triparma verrucosa	Parmales
TrCOL_g9.t1	IFT81	2QSBR@2759	IFT-B	Triparma columacea	Parmales
TrRE_jg10965.t1	IFT81	2QSBR@2759	IFT-B	Triparma retinervis	Parmales
TeGR_g1113.t1	IFT81	2QSBR@2759	IFT-B	Tetraparma gracilis	Parmales
ScalyP_jg10742.t1	IFT81	2QSBR@2759	IFT-B	Scaly parma	Parmales
GAUD01001040.1.p1	IFT81	2QSBR@2759	IFT-B	Triparma pacifica RCC205 (Kessenich et al. 2014)	bolidomonads
GAUD01004774.1.p1	IFT81	2QSBR@2759	IFT-B	Triparma pacifica RCC205 (Kessenich et al. 2014)	bolidomonads
CAMPEP_0118652204	IFT81	2QSBR@2759	IFT-B	Triparma pacifica RCC205 (MMETSP0785)	bolidomonads
CAMPEP_0182455824	IFT81	2QSBR@2759	IFT-B	Triparma pacifica RCC208 (MMETSP1319)	bolidomonads
CAMPEP_0197545906	IFT81	2QSBR@2759	IFT-B	Triparma eleuthera RCC2347 (MMETSP1320)	bolidomonads
CAMPEP_0182500004	IFT81	2QSBR@2759	IFT-B	Triparma sp. RCC1657 (MMETSP1321)	bolidomonads
tps:THAPSDRAFT_6286	IFT81	2QSBR@2759	IFT-B	Thalassiosira pseudonana	Diatoms
jgi|Ectsil1|25519|rna8677	IFT81	2QSBR@2759	IFT-B	Ectocarpus siliculosus	others
jgi|Ectsil1|25520|rna8678	IFT81	2QSBR@2759	IFT-B	Ectocarpus siliculosus	others
TL16_g06523.t1	IFT88	KOG2003@2759	IFT-B	Triparma laevis f. inornata	Parmales
TrLO_g1463.t1	IFT88	KOG2003@2759	IFT-B	Triparma laevis f. longispina	Parmales
TrST_g6114.t1	IFT88	KOG2003@2759	IFT-B	Triparma strigata	Parmales
TrVE_jg11125.t1	IFT88	KOG2003@2759	IFT-B	Triparma verrucosa	Parmales
TrCOL_g9510.t1	IFT88	KOG2003@2759	IFT-B	Triparma columacea	Parmales
TeGR_g5745.t1	IFT88	KOG2003@2759	IFT-B	Tetraparma gracilis	Parmales
ScalyP_jg3466.t1	IFT88	KOG2003@2759	IFT-B	Scaly parma	Parmales
ScalyP_jg3467.t1	IFT88	KOG2003@2759	IFT-B	Scaly parma	Parmales
GAUD01002393.1.p1	IFT88	KOG2003@2759	IFT-B	Triparma pacifica RCC205 (Kessenich et al. 2014)	bolidomonads
CAMPEP_0118645294	IFT88	KOG2003@2759	IFT-B	Triparma pacifica RCC205 (MMETSP0785)	bolidomonads
CAMPEP_0182453940	IFT88	KOG2003@2759	IFT-B	Triparma pacifica RCC208 (MMETSP1319)	bolidomonads
CAMPEP_0197555360	IFT88	KOG2003@2759	IFT-B	Triparma eleuthera RCC2347 (MMETSP1320)	bolidomonads
CAMPEP_0182498192	IFT88	KOG2003@2759	IFT-B	Triparma sp. RCC1657 (MMETSP1321)	bolidomonads
tps:THAPSDRAFT_31358	IFT88	KOG2003@2759	IFT-B	Thalassiosira pseudonana	Diatoms
jgi|Thaoce1|77747|rna12532	IFT88	KOG2003@2759	IFT-B	Thalassiosira oceanica	Diatoms
aaf:AURANDRAFT_10223	IFT88	KOG2003@2759	IFT-B	Aureococcus anophagefferens	others
jgi|Ectsil1|24552|rna8378	IFT88	KOG2003@2759	IFT-B	Ectocarpus siliculosus	others
TL16_g03119.t1	IFT172	KOG3616@2759	IFT-B	Triparma laevis f. inornata	Parmales
TrLO_g15979.t1	IFT172	KOG3616@2759	IFT-B	Triparma laevis f. longispina	Parmales
TrST_g9919.t1	IFT172	KOG3616@2759	IFT-B	Triparma strigata	Parmales
TrVE_jg1204.t1	IFT172	KOG3616@2759	IFT-B	Triparma verrucosa	Parmales
TrCOL_g8150.t1	IFT172	KOG3616@2759	IFT-B	Triparma columacea	Parmales
TrRE_jg3276.t1	IFT172	KOG3616@2759	IFT-B	Triparma retinervis	Parmales
TrRE_jg697.t1	IFT172	KOG3616@2759	IFT-B	Triparma retinervis	Parmales
TeGR_g12012.t1	IFT172	KOG3616@2759	IFT-B	Tetraparma gracilis	Parmales
ScalyP_jg280.t1	IFT172	KOG3616@2759	IFT-B	Scaly parma	Parmales
GAUD01001757.1.p1	IFT172	KOG3616@2759	IFT-B	Triparma pacifica RCC205 (Kessenich et al. 2014)	bolidomonads
CAMPEP_0118640008	IFT172	KOG3616@2759	IFT-B	Triparma pacifica RCC205 (MMETSP0785)	bolidomonads
CAMPEP_0182489064	IFT172	KOG3616@2759	IFT-B	Triparma pacifica RCC208 (MMETSP1319)	bolidomonads
CAMPEP_0197554302	IFT172	KOG3616@2759	IFT-B	Triparma eleuthera RCC2347 (MMETSP1320)	bolidomonads
CAMPEP_0182517938	IFT172	KOG3616@2759	IFT-B	Triparma sp. RCC1657 (MMETSP1321)	bolidomonads
aaf:AURANDRAFT_52585	IFT172	KOG3616@2759	IFT-B	Aureococcus anophagefferens	others
aaf:AURANDRAFT_72570	IFT172	KOG3616@2759	IFT-B	Aureococcus anophagefferens	others
jgi|Ectsil1|29667|rna7517	IFT172	KOG3616@2759	IFT-B	Ectocarpus siliculosus	others
TL16_g05462.t1	FAP259	KOG4340@2759	IFT-B	Triparma laevis f. inornata	Parmales
TL16_g09673.t1	FAP259	KOG4340@2759	IFT-B	Triparma laevis f. inornata	Parmales
TrLO_g12175.t1	FAP259	KOG4340@2759	IFT-B	Triparma laevis f. longispina	Parmales
TrLO_g12806.t1	FAP259	KOG4340@2759	IFT-B	Triparma laevis f. longispina	Parmales
TrST_g7616.t1	FAP259	KOG4340@2759	IFT-B	Triparma strigata	Parmales
TrST_g2156.t1	FAP259	KOG4340@2759	IFT-B	Triparma strigata	Parmales
TrVE_jg11829.t1	FAP259	KOG4340@2759	IFT-B	Triparma verrucosa	Parmales
TrVE_jg4768.t1	FAP259	KOG4340@2759	IFT-B	Triparma verrucosa	Parmales
TrCOL_g914.t1	FAP259	KOG4340@2759	IFT-B	Triparma columacea	Parmales
TrCOL_g2429.t1	FAP259	KOG4340@2759	IFT-B	Triparma columacea	Parmales
TrRE_jg9870.t1	FAP259	KOG4340@2759	IFT-B	Triparma retinervis	Parmales
TrRE_jg4449.t1	FAP259	KOG4340@2759	IFT-B	Triparma retinervis	Parmales
TrRE_jg4450.t1	FAP259	KOG4340@2759	IFT-B	Triparma retinervis	Parmales
TeGR_g8084.t1	FAP259	KOG4340@2759	IFT-B	Tetraparma gracilis	Parmales
TeGR_g508.t1	FAP259	KOG4340@2759	IFT-B	Tetraparma gracilis	Parmales
ScalyP_jg5982.t1	FAP259	KOG4340@2759	IFT-B	Scaly parma	Parmales
ScalyP_jg5607.t1	FAP259	KOG4340@2759	IFT-B	Scaly parma	Parmales
ScalyP_jg5608.t1	FAP259	KOG4340@2759	IFT-B	Scaly parma	Parmales
GAUD01009483.1.p1	FAP259	KOG4340@2759	IFT-B	Triparma pacifica RCC205 (Kessenich et al. 2014)	bolidomonads
CAMPEP_0118658046	FAP259	KOG4340@2759	IFT-B	Triparma pacifica RCC205 (MMETSP0785)	bolidomonads
CAMPEP_0118650150	FAP259	KOG4340@2759	IFT-B	Triparma pacifica RCC205 (MMETSP0785)	bolidomonads
CAMPEP_0182452862	FAP259	KOG4340@2759	IFT-B	Triparma pacifica RCC208 (MMETSP1319)	bolidomonads
CAMPEP_0197546412	FAP259	KOG4340@2759	IFT-B	Triparma eleuthera RCC2347 (MMETSP1320)	bolidomonads
CAMPEP_0182502402	FAP259	KOG4340@2759	IFT-B	Triparma sp. RCC1657 (MMETSP1321)	bolidomonads
CAMPEP_0182492938	FAP259	KOG4340@2759	IFT-B	Triparma sp. RCC1657 (MMETSP1321)	bolidomonads
tps:THAPSDRAFT_23285	FAP259	KOG4340@2759	IFT-B	Thalassiosira pseudonana	Diatoms
jgi|Thaoce1|69861|rna32216	FAP259	KOG4340@2759	IFT-B	Thalassiosira oceanica	Diatoms
jgi|Thaoce1|83001|rna29273	FAP259	KOG4340@2759	IFT-B	Thalassiosira oceanica	Diatoms
jgi|Thaoce1|91348|rna25814	FAP259	KOG4340@2759	IFT-B	Thalassiosira oceanica	Diatoms
aaf:AURANDRAFT_72573	FAP259	KOG4340@2759	IFT-B	Aureococcus anophagefferens	others
jgi|Ectsil1|25324|rna2552	FAP259	KOG4340@2759	IFT-B	Ectocarpus siliculosus	others
TL16_g12872.t1	IFT56	KOG3785@2759	IFT-B	Triparma laevis f. inornata	Parmales
TrLO_g6363.t1	IFT56	KOG3785@2759	IFT-B	Triparma laevis f. longispina	Parmales
TrST_g8639.t1	IFT56	KOG3785@2759	IFT-B	Triparma strigata	Parmales
TrVE_jg4807.t1	IFT56	KOG3785@2759	IFT-B	Triparma verrucosa	Parmales
TrCOL_g13741.t1	IFT56	KOG3785@2759	IFT-B	Triparma columacea	Parmales
TrRE_jg11005.t1	IFT56	KOG3785@2759	IFT-B	Triparma retinervis	Parmales
TeGR_g164.t1	IFT56	KOG3785@2759	IFT-B	Tetraparma gracilis	Parmales
ScalyP_jg10508.t1	IFT56	KOG3785@2759	IFT-B	Scaly parma	Parmales
GAUD01007283.1.p1	IFT56	KOG3785@2759	IFT-B	Triparma pacifica RCC205 (Kessenich et al. 2014)	bolidomonads
CAMPEP_0118649220	IFT56	KOG3785@2759	IFT-B	Triparma pacifica RCC205 (MMETSP0785)	bolidomonads
CAMPEP_0182453556	IFT56	KOG3785@2759	IFT-B	Triparma pacifica RCC208 (MMETSP1319)	bolidomonads
CAMPEP_0197549296	IFT56	KOG3785@2759	IFT-B	Triparma eleuthera RCC2347 (MMETSP1320)	bolidomonads
CAMPEP_0182499744	IFT56	KOG3785@2759	IFT-B	Triparma sp. RCC1657 (MMETSP1321)	bolidomonads
jgi|Thaoce1|97576|rna7263	IFT56	KOG3785@2759	IFT-B	Thalassiosira oceanica	Diatoms
jgi|Thaoce1|99154|rna17296	IFT56	KOG3785@2759	IFT-B	Thalassiosira oceanica	Diatoms
aaf:AURANDRAFT_20530	IFT56	KOG3785@2759	IFT-B	Aureococcus anophagefferens	others
jgi|Ectsil1|23315|rna205	IFT56	KOG3785@2759	IFT-B	Ectocarpus siliculosus	others
TL16_g04001.t1	FAP116	KOG3809@2759	IFT-B	Triparma laevis f. inornata	Parmales
TL16_g04507.t1	FAP116	KOG3809@2759	IFT-B	Triparma laevis f. inornata	Parmales
TL16_g06780.t1	FAP116	KOG3809@2759	IFT-B	Triparma laevis f. inornata	Parmales
TrLO_g1199.t1	FAP116	KOG3809@2759	IFT-B	Triparma laevis f. longispina	Parmales
TrLO_g8865.t1	FAP116	KOG3809@2759	IFT-B	Triparma laevis f. longispina	Parmales
TrLO_g2286.t1	FAP116	KOG3809@2759	IFT-B	Triparma laevis f. longispina	Parmales
TrST_g4541.t1	FAP116	KOG3809@2759	IFT-B	Triparma strigata	Parmales
TrST_g12063.t1	FAP116	KOG3809@2759	IFT-B	Triparma strigata	Parmales
TrST_g8031.t1	FAP116	KOG3809@2759	IFT-B	Triparma strigata	Parmales
TrST_g9570.t1	FAP116	KOG3809@2759	IFT-B	Triparma strigata	Parmales
TrVE_jg10158.t1	FAP116	KOG3809@2759	IFT-B	Triparma verrucosa	Parmales
TrVE_jg14288.t1	FAP116	KOG3809@2759	IFT-B	Triparma verrucosa	Parmales
TrVE_jg2174.t1	FAP116	KOG3809@2759	IFT-B	Triparma verrucosa	Parmales
TrVE_jg8761.t1	FAP116	KOG3809@2759	IFT-B	Triparma verrucosa	Parmales
TrCOL_g9197.t1	FAP116	KOG3809@2759	IFT-B	Triparma columacea	Parmales
TrCOL_g4694.t1	FAP116	KOG3809@2759	IFT-B	Triparma columacea	Parmales
TrCOL_g2573.t1	FAP116	KOG3809@2759	IFT-B	Triparma columacea	Parmales
TrCOL_g13684.t1	FAP116	KOG3809@2759	IFT-B	Triparma columacea	Parmales
TrRE_jg4614.t1	FAP116	KOG3809@2759	IFT-B	Triparma retinervis	Parmales
TrRE_jg12709.t1	FAP116	KOG3809@2759	IFT-B	Triparma retinervis	Parmales
TrRE_jg13502.t1	FAP116	KOG3809@2759	IFT-B	Triparma retinervis	Parmales
TeGR_g9375.t1	FAP116	KOG3809@2759	IFT-B	Tetraparma gracilis	Parmales
TeGR_g10448.t1	FAP116	KOG3809@2759	IFT-B	Tetraparma gracilis	Parmales
TeGR_g12965.t1	FAP116	KOG3809@2759	IFT-B	Tetraparma gracilis	Parmales
TeGR_g10671.t1	FAP116	KOG3809@2759	IFT-B	Tetraparma gracilis	Parmales
ScalyP_jg11300.t1	FAP116	KOG3809@2759	IFT-B	Scaly parma	Parmales
ScalyP_jg11301.t1	FAP116	KOG3809@2759	IFT-B	Scaly parma	Parmales
ScalyP_jg8240.t1	FAP116	KOG3809@2759	IFT-B	Scaly parma	Parmales
ScalyP_jg205.t1	FAP116	KOG3809@2759	IFT-B	Scaly parma	Parmales
GAUD01002635.1.p1	FAP116	KOG3809@2759	IFT-B	Triparma pacifica RCC205 (Kessenich et al. 2014)	bolidomonads
GAUD01011681.1.p1	FAP116	KOG3809@2759	IFT-B	Triparma pacifica RCC205 (Kessenich et al. 2014)	bolidomonads
GAUD01012043.1.p1	FAP116	KOG3809@2759	IFT-B	Triparma pacifica RCC205 (Kessenich et al. 2014)	bolidomonads
GAUD01012056.1.p1	FAP116	KOG3809@2759	IFT-B	Triparma pacifica RCC205 (Kessenich et al. 2014)	bolidomonads
CAMPEP_0118670632	FAP116	KOG3809@2759	IFT-B	Triparma pacifica RCC205 (MMETSP0785)	bolidomonads
CAMPEP_0118668322	FAP116	KOG3809@2759	IFT-B	Triparma pacifica RCC205 (MMETSP0785)	bolidomonads
CAMPEP_0118641932	FAP116	KOG3809@2759	IFT-B	Triparma pacifica RCC205 (MMETSP0785)	bolidomonads
CAMPEP_0118653140	FAP116	KOG3809@2759	IFT-B	Triparma pacifica RCC205 (MMETSP0785)	bolidomonads
CAMPEP_0118646994	FAP116	KOG3809@2759	IFT-B	Triparma pacifica RCC205 (MMETSP0785)	bolidomonads
CAMPEP_0118650568	FAP116	KOG3809@2759	IFT-B	Triparma pacifica RCC205 (MMETSP0785)	bolidomonads
CAMPEP_0118641278	FAP116	KOG3809@2759	IFT-B	Triparma pacifica RCC205 (MMETSP0785)	bolidomonads
CAMPEP_0182472246	FAP116	KOG3809@2759	IFT-B	Triparma pacifica RCC208 (MMETSP1319)	bolidomonads
CAMPEP_0197545558	FAP116	KOG3809@2759	IFT-B	Triparma eleuthera RCC2347 (MMETSP1320)	bolidomonads
CAMPEP_0197570462	FAP116	KOG3809@2759	IFT-B	Triparma eleuthera RCC2347 (MMETSP1320)	bolidomonads
CAMPEP_0197572000	FAP116	KOG3809@2759	IFT-B	Triparma eleuthera RCC2347 (MMETSP1320)	bolidomonads
CAMPEP_0182521648	FAP116	KOG3809@2759	IFT-B	Triparma sp. RCC1657 (MMETSP1321)	bolidomonads
CAMPEP_0182517950	FAP116	KOG3809@2759	IFT-B	Triparma sp. RCC1657 (MMETSP1321)	bolidomonads
CAMPEP_0182518250	FAP116	KOG3809@2759	IFT-B	Triparma sp. RCC1657 (MMETSP1321)	bolidomonads
CAMPEP_0182490122	FAP116	KOG3809@2759	IFT-B	Triparma sp. RCC1657 (MMETSP1321)	bolidomonads
tps:THAPSDRAFT_7648	FAP116	KOG3809@2759	IFT-B	Thalassiosira pseudonana	Diatoms
jgi|Thaoce1|88524|rna27286	FAP116	KOG3809@2759	IFT-B	Thalassiosira oceanica	Diatoms
aaf:AURANDRAFT_72182	FAP116	KOG3809@2759	IFT-B	Aureococcus anophagefferens	others
aaf:AURANDRAFT_72499	FAP116	KOG3809@2759	IFT-B	Aureococcus anophagefferens	others
jgi|Ectsil1|18921|rna13864	FAP116	KOG3809@2759	IFT-B	Ectocarpus siliculosus	others
jgi|Ectsil1|27256|rna10384	FAP116	KOG3809@2759	IFT-B	Ectocarpus siliculosus	others
jgi|Ectsil1|27257|rna10386	FAP116	KOG3809@2759	IFT-B	Ectocarpus siliculosus	others
TL16_g09944.t1	FAP22	KOG3647@2759	IFT-B	Triparma laevis f. inornata	Parmales
TrLO_g4754.t1	FAP22	KOG3647@2759	IFT-B	Triparma laevis f. longispina	Parmales
TrST_g13741.t1	FAP22	KOG3647@2759	IFT-B	Triparma strigata	Parmales
TrVE_jg10256.t1	FAP22	KOG3647@2759	IFT-B	Triparma verrucosa	Parmales
TrCOL_g9109.t1	FAP22	KOG3647@2759	IFT-B	Triparma columacea	Parmales
TrRE_jg10896.t1	FAP22	KOG3647@2759	IFT-B	Triparma retinervis	Parmales
TeGR_g13547.t1	FAP22	KOG3647@2759	IFT-B	Tetraparma gracilis	Parmales
GAUD01005039.1.p1	FAP22	KOG3647@2759	IFT-B	Triparma pacifica RCC205 (Kessenich et al. 2014)	bolidomonads
GAUD01010340.1.p1	FAP22	KOG3647@2759	IFT-B	Triparma pacifica RCC205 (Kessenich et al. 2014)	bolidomonads
CAMPEP_0118648314	FAP22	KOG3647@2759	IFT-B	Triparma pacifica RCC205 (MMETSP0785)	bolidomonads
CAMPEP_0118669554	FAP22	KOG3647@2759	IFT-B	Triparma pacifica RCC205 (MMETSP0785)	bolidomonads
CAMPEP_0118656908	FAP22	KOG3647@2759	IFT-B	Triparma pacifica RCC205 (MMETSP0785)	bolidomonads
CAMPEP_0182453254	FAP22	KOG3647@2759	IFT-B	Triparma pacifica RCC208 (MMETSP1319)	bolidomonads
CAMPEP_0197552452	FAP22	KOG3647@2759	IFT-B	Triparma eleuthera RCC2347 (MMETSP1320)	bolidomonads
CAMPEP_0182505718	FAP22	KOG3647@2759	IFT-B	Triparma sp. RCC1657 (MMETSP1321)	bolidomonads
tps:THAPSDRAFT_5089	FAP22	KOG3647@2759	IFT-B	Thalassiosira pseudonana	Diatoms
aaf:AURANDRAFT_2738	FAP22	KOG3647@2759	IFT-B	Aureococcus anophagefferens	others
jgi|Ectsil1|25046|rna9099	FAP22	KOG3647@2759	IFT-B	Ectocarpus siliculosus	others
TL16_g00503.t1	BBS1	2QS2X@2759	BBSome	Triparma laevis f. inornata	Parmales
TrLO_g11230.t1	BBS1	2QS2X@2759	BBSome	Triparma laevis f. longispina	Parmales
TrST_g2064.t1	BBS1	2QS2X@2759	BBSome	Triparma strigata	Parmales
TrVE_jg11746.t1	BBS1	2QS2X@2759	BBSome	Triparma verrucosa	Parmales
TrCOL_g6012.t1	BBS1	2QS2X@2759	BBSome	Triparma columacea	Parmales
TrRE_jg6488.t1	BBS1	2QS2X@2759	BBSome	Triparma retinervis	Parmales
TeGR_g14278.t1	BBS1	2QS2X@2759	BBSome	Tetraparma gracilis	Parmales
ScalyP_jg6032.t1	BBS1	2QS2X@2759	BBSome	Scaly parma	Parmales
GAUD01006334.1.p1	BBS1	2QS2X@2759	BBSome	Triparma pacifica RCC205 (Kessenich et al. 2014)	bolidomonads
CAMPEP_0118660142	BBS1	2QS2X@2759	BBSome	Triparma pacifica RCC205 (MMETSP0785)	bolidomonads
CAMPEP_0118639070	BBS1	2QS2X@2759	BBSome	Triparma pacifica RCC205 (MMETSP0785)	bolidomonads
CAMPEP_0182466646	BBS1	2QS2X@2759	BBSome	Triparma pacifica RCC208 (MMETSP1319)	bolidomonads
CAMPEP_0182489656	BBS1	2QS2X@2759	BBSome	Triparma pacifica RCC208 (MMETSP1319)	bolidomonads
CAMPEP_0197564030	BBS1	2QS2X@2759	BBSome	Triparma eleuthera RCC2347 (MMETSP1320)	bolidomonads
CAMPEP_0182517722	BBS1	2QS2X@2759	BBSome	Triparma sp. RCC1657 (MMETSP1321)	bolidomonads
CAMPEP_0182509912	BBS1	2QS2X@2759	BBSome	Triparma sp. RCC1657 (MMETSP1321)	bolidomonads
aaf:AURANDRAFT_24826	BBS1	2QS2X@2759	BBSome	Aureococcus anophagefferens	others
jgi|Ectsil1|19441|rna12068	BBS1	2QS2X@2759	BBSome	Ectocarpus siliculosus	others
TL16_g06645.t1	BBS2	2QPWU@2759	BBSome	Triparma laevis f. inornata	Parmales
TrLO_g15668.t1	BBS2	2QPWU@2759	BBSome	Triparma laevis f. longispina	Parmales
TrST_g4918.t1	BBS2	2QPWU@2759	BBSome	Triparma strigata	Parmales
TrVE_jg13645.t1	BBS2	2QPWU@2759	BBSome	Triparma verrucosa	Parmales
TrCOL_g12842.t1	BBS2	2QPWU@2759	BBSome	Triparma columacea	Parmales
TrRE_jg182.t1	BBS2	2QPWU@2759	BBSome	Triparma retinervis	Parmales
TeGR_g12679.t1	BBS2	2QPWU@2759	BBSome	Tetraparma gracilis	Parmales
ScalyP_jg11748.t1	BBS2	2QPWU@2759	BBSome	Scaly parma	Parmales
GAUD01001993.1.p1	BBS2	2QPWU@2759	BBSome	Triparma pacifica RCC205 (Kessenich et al. 2014)	bolidomonads
GAUD01011803.1.p1	BBS2	2QPWU@2759	BBSome	Triparma pacifica RCC205 (Kessenich et al. 2014)	bolidomonads
CAMPEP_0118667234	BBS2	2QPWU@2759	BBSome	Triparma pacifica RCC205 (MMETSP0785)	bolidomonads
CAMPEP_0118641366	BBS2	2QPWU@2759	BBSome	Triparma pacifica RCC205 (MMETSP0785)	bolidomonads
CAMPEP_0182488526	BBS2	2QPWU@2759	BBSome	Triparma pacifica RCC208 (MMETSP1319)	bolidomonads
CAMPEP_0197561870	BBS2	2QPWU@2759	BBSome	Triparma eleuthera RCC2347 (MMETSP1320)	bolidomonads
CAMPEP_0197568846	BBS2	2QPWU@2759	BBSome	Triparma eleuthera RCC2347 (MMETSP1320)	bolidomonads
CAMPEP_0182521908	BBS2	2QPWU@2759	BBSome	Triparma sp. RCC1657 (MMETSP1321)	bolidomonads
CAMPEP_0182504212	BBS2	2QPWU@2759	BBSome	Triparma sp. RCC1657 (MMETSP1321)	bolidomonads
aaf:AURANDRAFT_24976	BBS2	2QPWU@2759	BBSome	Aureococcus anophagefferens	others
jgi|Ectsil1|25983|rna1756	BBS2	2QPWU@2759	BBSome	Ectocarpus siliculosus	others
TL16_g13303.t1	BBS4	KOG1124@2759	BBSome	Triparma laevis f. inornata	Parmales
TrLO_g10080.t1	BBS4	KOG1124@2759	BBSome	Triparma laevis f. longispina	Parmales
TrST_g14119.t1	BBS4	KOG1124@2759	BBSome	Triparma strigata	Parmales
TrCOL_g6047.t1	BBS4	KOG1124@2759	BBSome	Triparma columacea	Parmales
TrRE_jg11247.t1	BBS4	KOG1124@2759	BBSome	Triparma retinervis	Parmales
TeGR_g11039.t1	BBS4	KOG1124@2759	BBSome	Tetraparma gracilis	Parmales
ScalyP_jg9716.t1	BBS4	KOG1124@2759	BBSome	Scaly parma	Parmales
GAUD01010666.1.p1	BBS4	KOG1124@2759	BBSome	Triparma pacifica RCC205 (Kessenich et al. 2014)	bolidomonads
CAMPEP_0118635512	BBS4	KOG1124@2759	BBSome	Triparma pacifica RCC205 (MMETSP0785)	bolidomonads
aaf:AURANDRAFT_1883	BBS4	KOG1124@2759	BBSome	Aureococcus anophagefferens	others
jgi|Ectsil1|27000|rna16202	BBS4	KOG1124@2759	BBSome	Ectocarpus siliculosus	others
TL16_g06049.t1	BBS5	2QR2Z@2759	BBSome	Triparma laevis f. inornata	Parmales
TrLO_g13997.t1	BBS5	2QR2Z@2759	BBSome	Triparma laevis f. longispina	Parmales
TrST_g7151.t1	BBS5	2QR2Z@2759	BBSome	Triparma strigata	Parmales
TrVE_jg14282.t1	BBS5	2QR2Z@2759	BBSome	Triparma verrucosa	Parmales
TrCOL_g8780.t1	BBS5	2QR2Z@2759	BBSome	Triparma columacea	Parmales
TrRE_jg5693.t1	BBS5	2QR2Z@2759	BBSome	Triparma retinervis	Parmales
TeGR_g9620.t1	BBS5	2QR2Z@2759	BBSome	Tetraparma gracilis	Parmales
ScalyP_jg8441.t1	BBS5	2QR2Z@2759	BBSome	Scaly parma	Parmales
GAUD01010612.1.p1	BBS5	2QR2Z@2759	BBSome	Triparma pacifica RCC205 (Kessenich et al. 2014)	bolidomonads
CAMPEP_0118647394	BBS5	2QR2Z@2759	BBSome	Triparma pacifica RCC205 (MMETSP0785)	bolidomonads
CAMPEP_0118662664	BBS5	2QR2Z@2759	BBSome	Triparma pacifica RCC205 (MMETSP0785)	bolidomonads
CAMPEP_0182479500	BBS5	2QR2Z@2759	BBSome	Triparma pacifica RCC208 (MMETSP1319)	bolidomonads
CAMPEP_0197566590	BBS5	2QR2Z@2759	BBSome	Triparma eleuthera RCC2347 (MMETSP1320)	bolidomonads
CAMPEP_0182496530	BBS5	2QR2Z@2759	BBSome	Triparma sp. RCC1657 (MMETSP1321)	bolidomonads
aaf:AURANDRAFT_72072	BBS5	2QR2Z@2759	BBSome	Aureococcus anophagefferens	others
jgi|Ectsil1|21415|rna14298	BBS5	2QR2Z@2759	BBSome	Ectocarpus siliculosus	others
TL16_g02598.t1	BBS7	2QPS5@2759	BBSome	Triparma laevis f. inornata	Parmales
TrST_g8587.t1	BBS7	2QPS5@2759	BBSome	Triparma strigata	Parmales
TrVE_jg4071.t1	BBS7	2QPS5@2759	BBSome	Triparma verrucosa	Parmales
TrCOL_g2894.t1	BBS7	2QPS5@2759	BBSome	Triparma columacea	Parmales
TrRE_jg10524.t1	BBS7	2QPS5@2759	BBSome	Triparma retinervis	Parmales
TeGR_g14836.t1	BBS7	2QPS5@2759	BBSome	Tetraparma gracilis	Parmales
TeGR_g12731.t1	BBS7	2QPS5@2759	BBSome	Tetraparma gracilis	Parmales
ScalyP_jg9272.t1	BBS7	2QPS5@2759	BBSome	Scaly parma	Parmales
GAUD01000273.1.p1	BBS7	2QPS5@2759	BBSome	Triparma pacifica RCC205 (Kessenich et al. 2014)	bolidomonads
CAMPEP_0118656596	BBS7	2QPS5@2759	BBSome	Triparma pacifica RCC205 (MMETSP0785)	bolidomonads
CAMPEP_0182480898	BBS7	2QPS5@2759	BBSome	Triparma pacifica RCC208 (MMETSP1319)	bolidomonads
CAMPEP_0197573444	BBS7	2QPS5@2759	BBSome	Triparma eleuthera RCC2347 (MMETSP1320)	bolidomonads
CAMPEP_0182505114	BBS7	2QPS5@2759	BBSome	Triparma sp. RCC1657 (MMETSP1321)	bolidomonads
aaf:AURANDRAFT_22539	BBS7	2QPS5@2759	BBSome	Aureococcus anophagefferens	others
jgi|Ectsil1|18497|rna3312	BBS7	2QPS5@2759	BBSome	Ectocarpus siliculosus	others
TL16_g08414.t1	BBS8	KOG1129@2759	BBSome	Triparma laevis f. inornata	Parmales
TrLO_g5768.t1	BBS8	KOG1129@2759	BBSome	Triparma laevis f. longispina	Parmales
TrST_g2925.t1	BBS8	KOG1129@2759	BBSome	Triparma strigata	Parmales
TrVE_jg14180.t1	BBS8	KOG1129@2759	BBSome	Triparma verrucosa	Parmales
TrCOL_g2105.t1	BBS8	KOG1129@2759	BBSome	Triparma columacea	Parmales
TrRE_jg5811.t1	BBS8	KOG1129@2759	BBSome	Triparma retinervis	Parmales
TeGR_g10737.t1	BBS8	KOG1129@2759	BBSome	Tetraparma gracilis	Parmales
ScalyP_jg11036.t1	BBS8	KOG1129@2759	BBSome	Scaly parma	Parmales
GAUD01005881.1.p1	BBS8	KOG1129@2759	BBSome	Triparma pacifica RCC205 (Kessenich et al. 2014)	bolidomonads
CAMPEP_0118632470	BBS8	KOG1129@2759	BBSome	Triparma pacifica RCC205 (MMETSP0785)	bolidomonads
CAMPEP_0182475760	BBS8	KOG1129@2759	BBSome	Triparma pacifica RCC208 (MMETSP1319)	bolidomonads
CAMPEP_0182485578	BBS8	KOG1129@2759	BBSome	Triparma pacifica RCC208 (MMETSP1319)	bolidomonads
CAMPEP_0197557806	BBS8	KOG1129@2759	BBSome	Triparma eleuthera RCC2347 (MMETSP1320)	bolidomonads
CAMPEP_0197568852	BBS8	KOG1129@2759	BBSome	Triparma eleuthera RCC2347 (MMETSP1320)	bolidomonads
CAMPEP_0182513052	BBS8	KOG1129@2759	BBSome	Triparma sp. RCC1657 (MMETSP1321)	bolidomonads
aaf:AURANDRAFT_72299	BBS8	KOG1129@2759	BBSome	Aureococcus anophagefferens	others
aaf:AURANDRAFT_54838	BBS8	KOG1129@2759	BBSome	Aureococcus anophagefferens	others
jgi|Ectsil1|27626|rna10756	BBS8	KOG1129@2759	BBSome	Ectocarpus siliculosus	others
jgi|Ectsil1|27627|rna10757	BBS8	KOG1129@2759	BBSome	Ectocarpus siliculosus	others
TL16_g10406.t1	BBS9	KOG3679@2759	BBSome	Triparma laevis f. inornata	Parmales
TrLO_g7516.t1	BBS9	KOG3679@2759	BBSome	Triparma laevis f. longispina	Parmales
TrST_g8770.t1	BBS9	KOG3679@2759	BBSome	Triparma strigata	Parmales
TrVE_jg9468.t1	BBS9	KOG3679@2759	BBSome	Triparma verrucosa	Parmales
TrCOL_g10249.t1	BBS9	KOG3679@2759	BBSome	Triparma columacea	Parmales
TrRE_jg2004.t1	BBS9	KOG3679@2759	BBSome	Triparma retinervis	Parmales
TeGR_g4534.t1	BBS9	KOG3679@2759	BBSome	Tetraparma gracilis	Parmales
ScalyP_jg10125.t1	BBS9	KOG3679@2759	BBSome	Scaly parma	Parmales
GAUD01009038.1.p1	BBS9	KOG3679@2759	BBSome	Triparma pacifica RCC205 (Kessenich et al. 2014)	bolidomonads
CAMPEP_0118641284	BBS9	KOG3679@2759	BBSome	Triparma pacifica RCC205 (MMETSP0785)	bolidomonads
CAMPEP_0182461310	BBS9	KOG3679@2759	BBSome	Triparma pacifica RCC208 (MMETSP1319)	bolidomonads
CAMPEP_0182480310	BBS9	KOG3679@2759	BBSome	Triparma pacifica RCC208 (MMETSP1319)	bolidomonads
CAMPEP_0182489254	BBS9	KOG3679@2759	BBSome	Triparma pacifica RCC208 (MMETSP1319)	bolidomonads
CAMPEP_0197573824	BBS9	KOG3679@2759	BBSome	Triparma eleuthera RCC2347 (MMETSP1320)	bolidomonads
CAMPEP_0182507222	BBS9	KOG3679@2759	BBSome	Triparma sp. RCC1657 (MMETSP1321)	bolidomonads
aaf:AURANDRAFT_72275	BBS9	KOG3679@2759	BBSome	Aureococcus anophagefferens	others
jgi|Ectsil1|27623|rna10753	BBS9	KOG3679@2759	BBSome	Ectocarpus siliculosus	others

## Sheet: supplementary_data_8
id	abbreviation	gene_name	profile	taxa	group
jgi|Psemu1|258485|estExt_Genewise1Plus.C_2860056	AMT	ammonium transporter	IPR001905	Pseudo-nitzschia multiseries	Diatoms
jgi|Psemu1|256647|estExt_Genewise1Plus.C_1900054	AMT	ammonium transporter	IPR001905	Pseudo-nitzschia multiseries	Diatoms
jgi|Psemu1|240985|estExt_Genewise1.C_2050019	AMT	ammonium transporter	IPR001905	Pseudo-nitzschia multiseries	Diatoms
jgi|Psemu1|41386|gm1.41386_g	AMT	ammonium transporter	IPR001905	Pseudo-nitzschia multiseries	Diatoms
Phatr3_J27877.p1	AMT	ammonium transporter	IPR001905	Phaeodactylum tricornutum	Diatoms
Phatr3_J54981.p1	AMT	ammonium transporter	IPR001905	Phaeodactylum tricornutum	Diatoms
Phatr3_J13418.p1	AMT	ammonium transporter	IPR001905	Phaeodactylum tricornutum	Diatoms
Phatr3_J10881.p1	AMT	ammonium transporter	IPR001905	Phaeodactylum tricornutum	Diatoms
Phatr3_J1862.p1	AMT	ammonium transporter	IPR001905	Phaeodactylum tricornutum	Diatoms
Phatr3_draftJ972.p1	AMT	ammonium transporter	IPR001905	Phaeodactylum tricornutum	Diatoms
Phatr3_J11128.p1	AMT	ammonium transporter	IPR001905	Phaeodactylum tricornutum	Diatoms
Phatr3_J1813.p1	AMT	ammonium transporter	IPR001905	Phaeodactylum tricornutum	Diatoms
Phatr3_J51516.p1	AMT	ammonium transporter	IPR024041	Phaeodactylum tricornutum	Diatoms
fcy:FRACYDRAFT_275907	AMT	ammonium transporter	IPR001905	Fragilariopsis cylindrus	Diatoms
fcy:FRACYDRAFT_209552	AMT	ammonium transporter	IPR001905	Fragilariopsis cylindrus	Diatoms
fcy:FRACYDRAFT_225282	AMT	ammonium transporter	IPR001905	Fragilariopsis cylindrus	Diatoms
fcy:FRACYDRAFT_212054	AMT	ammonium transporter	IPR001905	Fragilariopsis cylindrus	Diatoms
fcy:FRACYDRAFT_195049	AMT	ammonium transporter	IPR001905	Fragilariopsis cylindrus	Diatoms
fcy:FRACYDRAFT_204809	AMT	ammonium transporter	IPR024041	Fragilariopsis cylindrus	Diatoms
fcy:FRACYDRAFT_239455	AMT	ammonium transporter	IPR024041	Fragilariopsis cylindrus	Diatoms
fcy:FRACYDRAFT_234670	AMT	ammonium transporter	IPR024041	Fragilariopsis cylindrus	Diatoms
jgi|Thaoce1|98315|rna2493	AMT	ammonium transporter	IPR001905	Thalassiosira oceanica	Diatoms
jgi|Thaoce1|97970|rna621	AMT	ammonium transporter	IPR001905	Thalassiosira oceanica	Diatoms
jgi|Thaoce1|84456|rna2752	AMT	ammonium transporter	IPR001905	Thalassiosira oceanica	Diatoms
jgi|Thaoce1|93433|rna6783	AMT	ammonium transporter	IPR024041	Thalassiosira oceanica	Diatoms
jgi|Thaoce1|98313|rna2491	AMT	ammonium transporter	IPR024041	Thalassiosira oceanica	Diatoms
jgi|Thaoce1|94710|rna34010	AMT	ammonium transporter	IPR024041	Thalassiosira oceanica	Diatoms
jgi|Thaoce1|96928|rna33170	AMT	ammonium transporter	IPR024041	Thalassiosira oceanica	Diatoms
jgi|Thaoce1|72968|rna2478	AMT	ammonium transporter	IPR024041	Thalassiosira oceanica	Diatoms
jgi|Thaoce1|98314|rna2492	AMT	ammonium transporter	IPR024041	Thalassiosira oceanica	Diatoms
jgi|Thaoce1|76589|rna6887	AMT	ammonium transporter	IPR024041	Thalassiosira oceanica	Diatoms
tps:THAPSDRAFT_268793	AMT	ammonium transporter	IPR001905	Thalassiosira pseudonana	Diatoms
tps:THAPSDRAFT_268226	AMT	ammonium transporter	IPR001905	Thalassiosira pseudonana	Diatoms
tps:THAPSDRAFT_14096	AMT	ammonium transporter	IPR001905	Thalassiosira pseudonana	Diatoms
tps:THAPSDRAFT_13996	AMT	ammonium transporter	IPR001905	Thalassiosira pseudonana	Diatoms
tps:THAPSDRAFT_36263	AMT	ammonium transporter	IPR001905	Thalassiosira pseudonana	Diatoms
tps:THAPSDRAFT_40537	AMT	ammonium transporter	IPR001905	Thalassiosira pseudonana	Diatoms
ScalyP_jg1051.t1	AMT	ammonium transporter	IPR001905	Scaly parma	Parmales
ScalyP_jg5856.t1	AMT	ammonium transporter	IPR024041	Scaly parma	Parmales
TeGR_g10526.t1	AMT	ammonium transporter	IPR001905	Tetraparma gracilis	Parmales
TeGR_g8857.t1	AMT	ammonium transporter	IPR001905	Tetraparma gracilis	Parmales
TeGR_g12923.t1	AMT	ammonium transporter	IPR001905	Tetraparma gracilis	Parmales
TeGR_g2645.t1	AMT	ammonium transporter	IPR001905	Tetraparma gracilis	Parmales
TeGR_g3232.t1	AMT	ammonium transporter	IPR024041	Tetraparma gracilis	Parmales
TeGR_g15047.t1	AMT	ammonium transporter	IPR024041	Tetraparma gracilis	Parmales
TeGR_g11545.t1	AMT	ammonium transporter	IPR024041	Tetraparma gracilis	Parmales
TeGR_g10525.t1	AMT	ammonium transporter	IPR024041	Tetraparma gracilis	Parmales
TrRE_jg11510.t1	AMT	ammonium transporter	IPR001905	Triparma retinervis	Parmales
TrRE_jg5056.t1	AMT	ammonium transporter	IPR001905	Triparma retinervis	Parmales
TrRE_jg2379.t1	AMT	ammonium transporter	IPR001905	Triparma retinervis	Parmales
TrRE_jg6976.t1	AMT	ammonium transporter	IPR024041	Triparma retinervis	Parmales
TrRE_jg9212.t1	AMT	ammonium transporter	IPR024041	Triparma retinervis	Parmales
TrCOL_g5129.t1	AMT	ammonium transporter	IPR001905	Triparma columacea	Parmales
TrCOL_g13382.t1	AMT	ammonium transporter	IPR001905	Triparma columacea	Parmales
TrCOL_g1253.t1	AMT	ammonium transporter	IPR001905	Triparma columacea	Parmales
TrCOL_g8991.t1	AMT	ammonium transporter	IPR024041	Triparma columacea	Parmales
TrVE_jg6168.t1	AMT	ammonium transporter	IPR001905	Triparma verrucosa	Parmales
TrVE_jg10485.t1	AMT	ammonium transporter	IPR001905	Triparma verrucosa	Parmales
TrVE_jg10393.t1	AMT	ammonium transporter	IPR001905	Triparma verrucosa	Parmales
TrVE_jg4462.t1	AMT	ammonium transporter	IPR001905	Triparma verrucosa	Parmales
TrVE_jg969.t1	AMT	ammonium transporter	IPR024041	Triparma verrucosa	Parmales
TrST_g7868.t1	AMT	ammonium transporter	IPR001905	Triparma strigata	Parmales
TrST_g5446.t1	AMT	ammonium transporter	IPR001905	Triparma strigata	Parmales
TrST_g12707.t1	AMT	ammonium transporter	IPR001905	Triparma strigata	Parmales
TrST_g7021.t1	AMT	ammonium transporter	IPR001905	Triparma strigata	Parmales
TrST_g6476.t1	AMT	ammonium transporter	IPR024041	Triparma strigata	Parmales
TrLO_g8638.t1	AMT	ammonium transporter	IPR001905	Triparma laevis f. longispina	Parmales
TrLO_g6210.t1	AMT	ammonium transporter	IPR001905	Triparma laevis f. longispina	Parmales
TrLO_g15878.t1	AMT	ammonium transporter	IPR001905	Triparma laevis f. longispina	Parmales
TrLO_g10091.t1	AMT	ammonium transporter	IPR001905	Triparma laevis f. longispina	Parmales
TrLO_g7036.t1	AMT	ammonium transporter	IPR024041	Triparma laevis f. longispina	Parmales
TL16_g11860.t1	AMT	ammonium transporter	IPR001905	Triparma laevis f. inornata	Parmales
TL16_g06587.t1	AMT	ammonium transporter	IPR001905	Triparma laevis f. inornata	Parmales
TL16_g09343.t1	AMT	ammonium transporter	IPR001905	Triparma laevis f. inornata	Parmales
TL16_g13031.t1	AMT	ammonium transporter	IPR001905	Triparma laevis f. inornata	Parmales
TL16_g08008.t1	AMT	ammonium transporter	IPR024041	Triparma laevis f. inornata	Parmales
jgi|Ectsil1|24601|rna8428	AMT	ammonium transporter	IPR001905	Ectocarpus siliculosus	others
jgi|Ectsil1|24479|rna14579	AMT	ammonium transporter	IPR001905	Ectocarpus siliculosus	others
jgi|Ectsil1|23658|rna5657	AMT	ammonium transporter	IPR001905	Ectocarpus siliculosus	others
jgi|Ectsil1|23751|rna5753	AMT	ammonium transporter	IPR001905	Ectocarpus siliculosus	others
jgi|Ectsil1|22226|rna6754	AMT	ammonium transporter	IPR001905	Ectocarpus siliculosus	others
jgi|Ectsil1|21830|rna14399	AMT	ammonium transporter	IPR001905	Ectocarpus siliculosus	others
jgi|Ectsil1|22223|rna6751	AMT	ammonium transporter	IPR024041	Ectocarpus siliculosus	others
jgi|Ectsil1|23752|rna5754	AMT	ammonium transporter	IPR024041	Ectocarpus siliculosus	others
jgi|Ectsil1|25648|rna1415	AMT	ammonium transporter	IPR024041	Ectocarpus siliculosus	others
jgi|Ectsil1|29438|rna15104	AMT	ammonium transporter	IPR024041	Ectocarpus siliculosus	others
jgi|Ectsil1|24131|rna14621	AMT	ammonium transporter	IPR024041	Ectocarpus siliculosus	others
jgi|Ectsil1|25172|rna9226	AMT	ammonium transporter	IPR024041	Ectocarpus siliculosus	others
jgi|Ectsil1|32170|rna4759	AMT	ammonium transporter	IPR024041	Ectocarpus siliculosus	others
jgi|Ectsil1|30076|rna15118	AMT	ammonium transporter	IPR024041	Ectocarpus siliculosus	others
jgi|Ectsil1|31031|rna12501	AMT	ammonium transporter	IPR024041	Ectocarpus siliculosus	others
aaf:AURANDRAFT_37129	AMT	ammonium transporter	IPR001905	Aureococcus anophagefferens	others
aaf:AURANDRAFT_52202	AMT	ammonium transporter	IPR001905	Aureococcus anophagefferens	others
aaf:AURANDRAFT_69948	AMT	ammonium transporter	IPR001905	Aureococcus anophagefferens	others
aaf:AURANDRAFT_27641	AMT	ammonium transporter	IPR001905	Aureococcus anophagefferens	others
aaf:AURANDRAFT_20146	AMT	ammonium transporter	IPR001905	Aureococcus anophagefferens	others
aaf:AURANDRAFT_18463	AMT	ammonium transporter	IPR001905	Aureococcus anophagefferens	others
aaf:AURANDRAFT_26647	AMT	ammonium transporter	IPR024041	Aureococcus anophagefferens	others
aaf:AURANDRAFT_55404	AMT	ammonium transporter	IPR024041	Aureococcus anophagefferens	others
jgi|Psemu1|65285|estExt_Genemark1.C_1160070	DUR	urea active transporter	IPR031155	Pseudo-nitzschia multiseries	Diatoms
Phatr3_J768.p1	DUR	urea active transporter	IPR031155	Phaeodactylum tricornutum	Diatoms
Phatr3_J20424.p1	DUR	urea active transporter	IPR031155	Phaeodactylum tricornutum	Diatoms
fcy:FRACYDRAFT_214292	DUR	urea active transporter	IPR031155	Fragilariopsis cylindrus	Diatoms
fcy:FRACYDRAFT_224737	DUR	urea active transporter	IPR031155	Fragilariopsis cylindrus	Diatoms
fcy:FRACYDRAFT_253513	DUR	urea active transporter	IPR031155	Fragilariopsis cylindrus	Diatoms
jgi|Thaoce1|96173|rna28649	DUR	urea active transporter	IPR031155	Thalassiosira oceanica	Diatoms
jgi|Thaoce1|94743|rna27626	DUR	urea active transporter	IPR031155	Thalassiosira oceanica	Diatoms
tps:THAPSDRAFT_24250	DUR	urea active transporter	IPR031155	Thalassiosira pseudonana	Diatoms
jgi|Ectsil1|20142|rna11364	DUR	urea active transporter	IPR031155	Ectocarpus siliculosus	others
aaf:AURANDRAFT_6161	DUR	urea active transporter	IPR031155	Aureococcus anophagefferens	others
aaf:AURANDRAFT_71789	DUR	urea active transporter	IPR031155	Aureococcus anophagefferens	others
jgi|Psemu1|311306|fgenesh1_kg.753_#_21_#_944_1_CCCI_CCOA_CCOB_CCOC_CFAP_CFAS	NAR1	formate/nitrite transporter	IPR000292	Pseudo-nitzschia multiseries	Diatoms
Phatr3_J13076.p1	NAR1	formate/nitrite transporter	IPR000292	Phaeodactylum tricornutum	Diatoms
fcy:FRACYDRAFT_262069	NAR1	formate/nitrite transporter	IPR000292	Fragilariopsis cylindrus	Diatoms
fcy:FRACYDRAFT_151436	NAR1	formate/nitrite transporter	IPR000292	Fragilariopsis cylindrus	Diatoms
fcy:FRACYDRAFT_268702	NAR1	formate/nitrite transporter	IPR000292	Fragilariopsis cylindrus	Diatoms
jgi|Thaoce1|88191|rna219	NAR1	formate/nitrite transporter	IPR000292	Thalassiosira oceanica	Diatoms
tps:THAPSDRAFT_3393	NAR1	formate/nitrite transporter	IPR000292	Thalassiosira pseudonana	Diatoms
ScalyP_jg4478.t1	NAR1	formate/nitrite transporter	IPR000292	Scaly parma	Parmales
ScalyP_jg1460.t1	NAR1	formate/nitrite transporter	IPR000292	Scaly parma	Parmales
TrRE_jg12420.t1	NAR1	formate/nitrite transporter	IPR000292	Triparma retinervis	Parmales
TrCOL_g878.t1	NAR1	formate/nitrite transporter	IPR000292	Triparma columacea	Parmales
TrVE_jg946.t1	NAR1	formate/nitrite transporter	IPR000292	Triparma verrucosa	Parmales
TrLO_g7073.t1	NAR1	formate/nitrite transporter	IPR000292	Triparma laevis f. longispina	Parmales
TL16_g06391.t1	NAR1	formate/nitrite transporter	IPR000292	Triparma laevis f. inornata	Parmales
jgi|Ectsil1|32095|rna4683	NAR1	formate/nitrite transporter	IPR000292	Ectocarpus siliculosus	others
jgi|Ectsil1|18754|rna3575	NAR1	formate/nitrite transporter	IPR000292	Ectocarpus siliculosus	others
aaf:AURANDRAFT_62893	NAR1	formate/nitrite transporter	IPR000292	Aureococcus anophagefferens	others
aaf:AURANDRAFT_34750	NAR1	formate/nitrite transporter	IPR000292	Aureococcus anophagefferens	others
aaf:AURANDRAFT_77912	NAR1	formate/nitrite transporter	IPR000292	Aureococcus anophagefferens	others
aaf:AURANDRAFT_53005	NAR1	formate/nitrite transporter	IPR000292	Aureococcus anophagefferens	others
jgi|Psemu1|325874|estExt_fgenesh1_pg.C_2920003	NRT	nitrate/nitrite transporter	IPR004737	Pseudo-nitzschia multiseries	Diatoms
jgi|Psemu1|293087|fgenesh1_pg.1622_#_1	NRT	nitrate/nitrite transporter	IPR004737	Pseudo-nitzschia multiseries	Diatoms
jgi|Psemu1|261779|estExt_Genewise1Plus.C_6270003	NRT	nitrate/nitrite transporter	IPR004737	Pseudo-nitzschia multiseries	Diatoms
Phatr3_J26029.p1	NRT	nitrate/nitrite transporter	IPR004737	Phaeodactylum tricornutum	Diatoms
Phatr3_J54560.p1	NRT	nitrate/nitrite transporter	2QPIC@2759	Phaeodactylum tricornutum	Diatoms
Phatr3_J2032.p1	NRT	nitrate/nitrite transporter	2QPIC@2759	Phaeodactylum tricornutum	Diatoms
Phatr3_J2171.p1	NRT	nitrate/nitrite transporter	2QPIC@2759	Phaeodactylum tricornutum	Diatoms
fcy:FRACYDRAFT_229096	NRT	nitrate/nitrite transporter	IPR004737	Fragilariopsis cylindrus	Diatoms
fcy:FRACYDRAFT_229932	NRT	nitrate/nitrite transporter	IPR004737	Fragilariopsis cylindrus	Diatoms
fcy:FRACYDRAFT_229085	NRT	nitrate/nitrite transporter	IPR004737	Fragilariopsis cylindrus	Diatoms
fcy:FRACYDRAFT_263088	NRT	nitrate/nitrite transporter	IPR004737	Fragilariopsis cylindrus	Diatoms
jgi|Thaoce1|87751|rna23171	NRT	nitrate/nitrite transporter	2QPIC@2759	Thalassiosira oceanica	Diatoms
jgi|Thaoce1|93219|rna21430	NRT	nitrate/nitrite transporter	2QPIC@2759	Thalassiosira oceanica	Diatoms
jgi|Thaoce1|96125|rna6704	NRT	nitrate/nitrite transporter	2QPIC@2759	Thalassiosira oceanica	Diatoms
tps:THAPS_269274	NRT	nitrate/nitrite transporter	IPR004737	Thalassiosira pseudonana	Diatoms
tps:THAPSDRAFT_27414	NRT	nitrate/nitrite transporter	IPR004737	Thalassiosira pseudonana	Diatoms
ScalyP_jg4479.t1	NRT	nitrate/nitrite transporter	IPR004737	Scaly parma	Parmales
TrRE_jg3779.t1	NRT	nitrate/nitrite transporter	IPR004737	Triparma retinervis	Parmales
TrCOL_g879.t1	NRT	nitrate/nitrite transporter	IPR004737	Triparma columacea	Parmales
TrVE_jg12201.t1	NRT	nitrate/nitrite transporter	IPR004737	Triparma verrucosa	Parmales
TrST_g10640.t1	NRT	nitrate/nitrite transporter	IPR004737	Triparma strigata	Parmales
TrLO_g4802.t1	NRT	nitrate/nitrite transporter	IPR004737	Triparma laevis f. longispina	Parmales
TL16_g07952.t1	NRT	nitrate/nitrite transporter	IPR004737	Triparma laevis f. inornata	Parmales
jgi|Ectsil1|32529|rna13620	NRT	nitrate/nitrite transporter	IPR004737	Ectocarpus siliculosus	others
jgi|Ectsil1|32526|rna13617	NRT	nitrate/nitrite transporter	2QPIC@2759	Ectocarpus siliculosus	others
jgi|Ectsil1|32527|rna13618	NRT	nitrate/nitrite transporter	2QPIC@2759	Ectocarpus siliculosus	others
jgi|Ectsil1|32528|rna13619	NRT	nitrate/nitrite transporter	2QPIC@2759	Ectocarpus siliculosus	others
jgi|Ectsil1|32529|rna13620	NRT	nitrate/nitrite transporter	2QPIC@2759	Ectocarpus siliculosus	others
jgi|Ectsil1|32530|rna13621	NRT	nitrate/nitrite transporter	2QPIC@2759	Ectocarpus siliculosus	others
aaf:AURANDRAFT_24718	NRT	nitrate/nitrite transporter	2QPIC@2759	Aureococcus anophagefferens	others
aaf:AURANDRAFT_60332	NRT	nitrate/nitrite transporter	2QPIC@2759	Aureococcus anophagefferens	others
jgi|Psemu1|190997|e_gw1.108.7.1	sit	silicon transporter	IPR004693	Pseudo-nitzschia multiseries	Diatoms
jgi|Psemu1|172760|gw1.643.19.1	sit	silicon transporter	IPR004693	Pseudo-nitzschia multiseries	Diatoms
jgi|Psemu1|295959|fgenesh1_pm.108_#_4	sit	silicon transporter	IPR004693	Pseudo-nitzschia multiseries	Diatoms
jgi|Psemu1|311393|fgenesh1_kg.762_#_1_#_6384_2_CCCI_CCOA_CCOB_CCOC_CFAP_CFAS	sit	silicon transporter	IPR004693	Pseudo-nitzschia multiseries	Diatoms
jgi|Psemu1|261458|estExt_Genewise1Plus.C_5770021	sit	silicon transporter	IPR004693	Pseudo-nitzschia multiseries	Diatoms
jgi|Psemu1|297536|fgenesh1_pm.309_#_1	sit	silicon transporter	IPR004693	Pseudo-nitzschia multiseries	Diatoms
jgi|Psemu1|302045|fgenesh1_kg.56_#_21_#_665_4_CCCI_CCOA_CCOB_CCOC_CFAP_CFAS	sit	silicon transporter	IPR004693	Pseudo-nitzschia multiseries	Diatoms
Phatr3_J48707.p1	sit	silicon transporter	IPR004693	Phaeodactylum tricornutum	Diatoms
Phatr3_J11311.p1	sit	silicon transporter	IPR004693	Phaeodactylum tricornutum	Diatoms
Phatr3_J55090.p1	sit	silicon transporter	IPR004693	Phaeodactylum tricornutum	Diatoms
fcy:FRACYDRAFT_138651	sit	silicon transporter	IPR004693	Fragilariopsis cylindrus	Diatoms
fcy:FRACYDRAFT_212017	sit	silicon transporter	IPR004693	Fragilariopsis cylindrus	Diatoms
fcy:FRACYDRAFT_264054	sit	silicon transporter	IPR004693	Fragilariopsis cylindrus	Diatoms
fcy:FRACYDRAFT_211148	sit	silicon transporter	IPR004693	Fragilariopsis cylindrus	Diatoms
fcy:FRACYDRAFT_186485	sit	silicon transporter	IPR004693	Fragilariopsis cylindrus	Diatoms
fcy:FRACYDRAFT_157255	sit	silicon transporter	IPR004693	Fragilariopsis cylindrus	Diatoms
fcy:FRACYDRAFT_246124	sit	silicon transporter	IPR004693	Fragilariopsis cylindrus	Diatoms
fcy:FRACYDRAFT_263777	sit	silicon transporter	IPR004693	Fragilariopsis cylindrus	Diatoms
jgi|Thaoce1|73904|rna4028	sit	silicon transporter	IPR004693	Thalassiosira oceanica	Diatoms
jgi|Thaoce1|97140|rna3098	sit	silicon transporter	IPR004693	Thalassiosira oceanica	Diatoms
jgi|Thaoce1|85290|rna11276	sit	silicon transporter	IPR004693	Thalassiosira oceanica	Diatoms
jgi|Thaoce1|71946|rna29506	sit	silicon transporter	IPR004693	Thalassiosira oceanica	Diatoms
jgi|Thaoce1|96107|rna5576	sit	silicon transporter	IPR004693	Thalassiosira oceanica	Diatoms
tps:THAPSDRAFT_268895	sit	silicon transporter	IPR004693	Thalassiosira pseudonana	Diatoms
tps:THAPSDRAFT_35133	sit	silicon transporter	IPR004693	Thalassiosira pseudonana	Diatoms
tps:THAPS_41392	sit	silicon transporter	IPR004693	Thalassiosira pseudonana	Diatoms
ScalyP_jg3246.t1	sit	silicon transporter	IPR004693	Scaly parma	Parmales
TeGR_g772.t1	sit	silicon transporter	IPR004693	Tetraparma gracilis	Parmales
TeGR_g1545.t1	sit	silicon transporter	IPR004693	Tetraparma gracilis	Parmales
TrRE_jg9883.t1	sit	silicon transporter	IPR004693	Triparma retinervis	Parmales
TrRE_jg1699.t1	sit	silicon transporter	IPR004693	Triparma retinervis	Parmales
TrCOL_g2251.t1	sit	silicon transporter	IPR004693	Triparma columacea	Parmales
TrVE_jg918.t1	sit	silicon transporter	IPR004693	Triparma verrucosa	Parmales
TrST_g10032.t1	sit	silicon transporter	IPR004693	Triparma strigata	Parmales
TrLO_g7215.t1	sit	silicon transporter	IPR004693	Triparma laevis f. longispina	Parmales
TL16_g12826.t1	sit	silicon transporter	IPR004693	Triparma laevis f. inornata	Parmales
Phatr3_J23830.p1	SLC20A	phosphate transporter	IPR001204	Phaeodactylum tricornutum	Diatoms
fcy:FRACYDRAFT_206154	SLC20A	phosphate transporter	IPR001204	Fragilariopsis cylindrus	Diatoms
tps:THAPSDRAFT_36201	SLC20A	phosphate transporter	IPR001204	Thalassiosira pseudonana	Diatoms
tps:THAPSDRAFT_261260	SLC20A	phosphate transporter	IPR001204	Thalassiosira pseudonana	Diatoms
TeGR_g11916.t1	SLC20A	phosphate transporter	IPR001204	Tetraparma gracilis	Parmales
jgi|Ectsil1|20586|rna14160	SLC20A	phosphate transporter	IPR001204	Ectocarpus siliculosus	others
jgi|Ectsil1|20585|rna14159	SLC20A	phosphate transporter	IPR001204	Ectocarpus siliculosus	others
jgi|Ectsil1|19814|rna14061	SLC20A	phosphate transporter	IPR001204	Ectocarpus siliculosus	others
jgi|Ectsil1|22993|rna5189	SLC20A	phosphate transporter	IPR001204	Ectocarpus siliculosus	others
jgi|Ectsil1|20495|rna11868	SLC20A	phosphate transporter	IPR001204	Ectocarpus siliculosus	others
jgi|Ectsil1|22997|rna5193	SLC20A	phosphate transporter	IPR001204	Ectocarpus siliculosus	others
jgi|Ectsil1|22999|rna5195	SLC20A	phosphate transporter	IPR001204	Ectocarpus siliculosus	others
jgi|Ectsil1|27132|rna14902	SLC20A	phosphate transporter	IPR001204	Ectocarpus siliculosus	others
jgi|Ectsil1|22998|rna5194	SLC20A	phosphate transporter	IPR001204	Ectocarpus siliculosus	others
jgi|Ectsil1|22992|rna5188	SLC20A	phosphate transporter	IPR001204	Ectocarpus siliculosus	others
jgi|Ectsil1|22991|rna5187	SLC20A	phosphate transporter	IPR001204	Ectocarpus siliculosus	others
jgi|Ectsil1|22996|rna5192	SLC20A	phosphate transporter	IPR001204	Ectocarpus siliculosus	others
aaf:AURANDRAFT_70513	SLC20A	phosphate transporter	IPR001204	Aureococcus anophagefferens	others
aaf:AURANDRAFT_25543	SLC20A	phosphate transporter	IPR001204	Aureococcus anophagefferens	others
aaf:AURANDRAFT_32026	SLC20A	phosphate transporter	IPR001204	Aureococcus anophagefferens	others
aaf:AURANDRAFT_22152	SLC20A	phosphate transporter	IPR001204	Aureococcus anophagefferens	others
jgi|Psemu1|187550|e_gw1.68.105.1	SLC34A	phosphate transporter	IPR003841	Pseudo-nitzschia multiseries	Diatoms
Phatr3_J47666.p1	SLC34A	phosphate transporter	IPR003841	Phaeodactylum tricornutum	Diatoms
Phatr3_J33266.p1	SLC34A	phosphate transporter	IPR003841	Phaeodactylum tricornutum	Diatoms
Phatr3_J40433.p1	SLC34A	phosphate transporter	IPR003841	Phaeodactylum tricornutum	Diatoms
Phatr3_J47667.p1	SLC34A	phosphate transporter	IPR003841	Phaeodactylum tricornutum	Diatoms
Phatr3_J47239.p1	SLC34A	phosphate transporter	IPR003841	Phaeodactylum tricornutum	Diatoms
Phatr3_J49842.p1	SLC34A	phosphate transporter	IPR003841	Phaeodactylum tricornutum	Diatoms
fcy:FRACYDRAFT_226798	SLC34A	phosphate transporter	IPR003841	Fragilariopsis cylindrus	Diatoms
jgi|Thaoce1|91444|rna33365	SLC34A	phosphate transporter	IPR003841	Thalassiosira oceanica	Diatoms
jgi|Thaoce1|87709|rna8930	SLC34A	phosphate transporter	IPR003841	Thalassiosira oceanica	Diatoms
jgi|Thaoce1|102142|rna23482	SLC34A	phosphate transporter	IPR003841	Thalassiosira oceanica	Diatoms
jgi|Thaoce1|77837|rna28906	SLC34A	phosphate transporter	IPR003841	Thalassiosira oceanica	Diatoms
tps:THAPSDRAFT_263581	SLC34A	phosphate transporter	IPR003841	Thalassiosira pseudonana	Diatoms
tps:THAPSDRAFT_8962	SLC34A	phosphate transporter	IPR003841	Thalassiosira pseudonana	Diatoms
tps:THAPSDRAFT_24435	SLC34A	phosphate transporter	IPR003841	Thalassiosira pseudonana	Diatoms
ScalyP_jg3278.t1	SLC34A	phosphate transporter	IPR003841	Scaly parma	Parmales
ScalyP_jg5170.t1	SLC34A	phosphate transporter	IPR003841	Scaly parma	Parmales
ScalyP_jg10431.t1	SLC34A	phosphate transporter	IPR003841	Scaly parma	Parmales
ScalyP_jg6506.t1	SLC34A	phosphate transporter	IPR003841	Scaly parma	Parmales
TeGR_g4517.t1	SLC34A	phosphate transporter	IPR003841	Tetraparma gracilis	Parmales
TeGR_g12505.t1	SLC34A	phosphate transporter	IPR003841	Tetraparma gracilis	Parmales
TeGR_g1920.t1	SLC34A	phosphate transporter	IPR003841	Tetraparma gracilis	Parmales
TrRE_jg8813.t1	SLC34A	phosphate transporter	IPR003841	Triparma retinervis	Parmales
TrRE_jg12254.t1	SLC34A	phosphate transporter	IPR003841	Triparma retinervis	Parmales
TrCOL_g3391.t1	SLC34A	phosphate transporter	IPR003841	Triparma columacea	Parmales
TrCOL_g3910.t1	SLC34A	phosphate transporter	IPR003841	Triparma columacea	Parmales
TrVE_jg11041.t1	SLC34A	phosphate transporter	IPR003841	Triparma verrucosa	Parmales
TrVE_jg815.t1	SLC34A	phosphate transporter	IPR003841	Triparma verrucosa	Parmales
TrVE_jg11478.t1	SLC34A	phosphate transporter	IPR003841	Triparma verrucosa	Parmales
TrST_g2420.t1	SLC34A	phosphate transporter	IPR003841	Triparma strigata	Parmales
TrST_g3566.t1	SLC34A	phosphate transporter	IPR003841	Triparma strigata	Parmales
TrST_g8565.t1	SLC34A	phosphate transporter	IPR003841	Triparma strigata	Parmales
TrLO_g4185.t1	SLC34A	phosphate transporter	IPR003841	Triparma laevis f. longispina	Parmales
TrLO_g12501.t1	SLC34A	phosphate transporter	IPR003841	Triparma laevis f. longispina	Parmales
TL16_g09880.t1	SLC34A	phosphate transporter	IPR003841	Triparma laevis f. inornata	Parmales
TL16_g13025.t1	SLC34A	phosphate transporter	IPR003841	Triparma laevis f. inornata	Parmales
jgi|Psemu1|288608|fgenesh1_pg.277_#_8	UT	urea transporter	IPR004937	Pseudo-nitzschia multiseries	Diatoms
jgi|Psemu1|320110|estExt_fgenesh1_pm.C_4060005	UT	urea transporter	IPR004937	Pseudo-nitzschia multiseries	Diatoms
jgi|Psemu1|184847|e_gw1.42.73.1	UT	urea transporter	IPR004937	Pseudo-nitzschia multiseries	Diatoms
Phatr3_J39772.p1	UT	urea transporter	IPR004937	Phaeodactylum tricornutum	Diatoms
fcy:FRACYDRAFT_196923	UT	urea transporter	IPR004937	Fragilariopsis cylindrus	Diatoms
fcy:FRACYDRAFT_233405	UT	urea transporter	IPR004937	Fragilariopsis cylindrus	Diatoms
fcy:FRACYDRAFT_205029	UT	urea transporter	IPR004937	Fragilariopsis cylindrus	Diatoms
jgi|Thaoce1|70997|rna4977	UT	urea transporter	IPR004937	Thalassiosira oceanica	Diatoms
jgi|Thaoce1|79369|rna6193	UT	urea transporter	IPR004937	Thalassiosira oceanica	Diatoms
tps:THAPSDRAFT_264305	UT	urea transporter	IPR004937	Thalassiosira pseudonana	Diatoms
tps:THAPS_23417	UT	urea transporter	IPR004937	Thalassiosira pseudonana	Diatoms
TeGR_g3718.t1	UT	urea transporter	IPR004937	Tetraparma gracilis	Parmales
TrRE_jg98.t1	UT	urea transporter	IPR004937	Triparma retinervis	Parmales
TrCOL_g2767.t1	UT	urea transporter	IPR004937	Triparma columacea	Parmales
TrVE_jg4123.t1	UT	urea transporter	IPR004937	Triparma verrucosa	Parmales
TrST_g2107.t1	UT	urea transporter	IPR004937	Triparma strigata	Parmales
TrLO_g3127.t1	UT	urea transporter	IPR004937	Triparma laevis f. longispina	Parmales
TL16_g04177.t1	UT	urea transporter	IPR004937	Triparma laevis f. inornata	Parmales
aaf:AURANDRAFT_69378	UT	urea transporter	IPR004937	Aureococcus anophagefferens	others
We excluded partial SIT genes shorter than 150aa from the analysis.

## Sheet: supplementary_data_9
id	abbreviation	profile	gene_name	MitoFates.Prediction	MitoFates.Score	Target_P.Prediction	Target_P.Score	Signal_P	Signal_P.1	Signal_P.Cleavage	ASAFIND	localization	name	group
TL16_g00467.t1	NR	2XA8Q@2836	nitrate reductase	No mitochondrial presequence	0.004	noTP	0.964113	N	0.114	NA	Not plastid, SignalP negative	cytoplasm	Triparma laevis f. inornata	Parmales
TrLO_g5049.t1	NR	2XA8Q@2836	nitrate reductase	No mitochondrial presequence	0	noTP	0.99991	N	0.105	NA	Not plastid, SignalP negative	cytoplasm	Triparma laevis f. longispina	Parmales
TrST_g7.t1	NR	2XA8Q@2836	nitrate reductase	No mitochondrial presequence	0	noTP	0.999967	N	0.112	NA	Not plastid, SignalP negative	cytoplasm	Triparma strigata	Parmales
TrVE_jg413.t1	NR	2XA8Q@2836	nitrate reductase	No mitochondrial presequence	0	noTP	0.999967	N	0.112	NA	Not plastid, SignalP negative	cytoplasm	Triparma verrucosa	Parmales
TrCOL_g877.t1	NR	2XA8Q@2836	nitrate reductase	No mitochondrial presequence	0	noTP	0.999972	N	0.099	NA	Not plastid, SignalP negative	cytoplasm	Triparma columacea	Parmales
TrRE_jg3780.t1	NR	2XA8Q@2836	nitrate reductase	No mitochondrial presequence	0.001	noTP	0.999863	N	0.113	NA	Not plastid, SignalP negative	cytoplasm	Triparma retinervis	Parmales
TrRE_jg6467.t1	NR	2XA8Q@2836	nitrate reductase	No mitochondrial presequence	0	noTP	0.999237	N	0.102	NA	Not plastid, SignalP negative	cytoplasm	Triparma retinervis	Parmales
ScalyP_jg4477.t1	NR	2XA8Q@2836	nitrate reductase	No mitochondrial presequence	0	noTP	0.999954	N	0.097	NA	Not plastid, SignalP negative	cytoplasm	Scaly parma	Parmales
tps:THAPSDRAFT_25299	NR	IPR012137	nitrate reductase	No mitochondrial presequence	0	noTP	0.999724	N	0.109	NA	Not plastid, SignalP negative	cytoplasm	Thalassiosira pseudonana	Diatoms
jgi|Thaoce1|85655|rna31260	NR	2XA8Q@2836	nitrate reductase	No mitochondrial presequence	0.004	noTP	0.989108	N	0.117	NA	Not plastid, SignalP negative	cytoplasm	Thalassiosira oceanica	Diatoms
jgi|Thaoce1|89727|rna21561	NR	2XA8Q@2836	nitrate reductase	No mitochondrial presequence	0	noTP	0.843869	N	0.211	NA	Not plastid, SignalP negative	cytoplasm	Thalassiosira oceanica	Diatoms
fcy:FRACYDRAFT_197330	NR	2XA8Q@2836	nitrate reductase	No mitochondrial presequence	0	noTP	0.999875	N	0.103	NA	Not plastid, SignalP negative	cytoplasm	Fragilariopsis cylindrus	Diatoms
fcy:FRACYDRAFT_206583	NR	2XA8Q@2836	nitrate reductase	No mitochondrial presequence	0	noTP	0.999854	N	0.103	NA	Not plastid, SignalP negative	cytoplasm	Fragilariopsis cylindrus	Diatoms
Phatr3_J54983.p1	NR	IPR012137	nitrate reductase	No mitochondrial presequence	0	noTP	0.999945	N	0.102	NA	Not plastid, SignalP negative	cytoplasm	Phaeodactylum tricornutum	Diatoms
jgi|Psemu1|220339|e_gw1.1029.20.1	NR	IPR012137	nitrate reductase	No mitochondrial presequence	0	noTP	0.999877	N	0.1	NA	Not plastid, SignalP negative	cytoplasm	Pseudo-nitzschia multiseries	Diatoms
jgi|Ectsil1|31238|rna2017	NR	IPR012137	nitrate reductase	No mitochondrial presequence	0	noTP	0.99984	N	0.105	NA	Not plastid, SignalP negative	cytoplasm	Ectocarpus siliculosus	others
TL16_g09054.t1	Fd-Nir	2XAQ6@2836	ferredoxin-nitrite reductase	No mitochondrial presequence	0.005	SP	0.98137	Y	0.76	18	Plastid, high confidence	plastid	Triparma laevis f. inornata	Parmales
TrLO_g2627.t1	Fd-Nir	2XAQ6@2836	ferredoxin-nitrite reductase	No mitochondrial presequence	0.004	noTP	0.99983	N	0.13	NA	Not plastid, SignalP negative	cytoplasm	Triparma laevis f. longispina	Parmales
TrST_g3082.t1	Fd-Nir	2XAQ6@2836	ferredoxin-nitrite reductase	No mitochondrial presequence	0.005	SP	0.980317	Y	0.833	19	Plastid, high confidence	plastid	Triparma strigata	Parmales
TrVE_jg7233.t1	Fd-Nir	2XAQ6@2836	ferredoxin-nitrite reductase	No mitochondrial presequence	0.005	SP	0.980317	Y	0.833	19	Plastid, high confidence	plastid	Triparma verrucosa	Parmales
TrCOL_g689.t1	Fd-Nir	2XAQ6@2836	ferredoxin-nitrite reductase	No mitochondrial presequence	0.008	SP	0.994064	Y	0.826	19	Plastid, high confidence	plastid	Triparma columacea	Parmales
TrRE_jg11842.t1	Fd-Nir	2XAQ6@2836	ferredoxin-nitrite reductase	No mitochondrial presequence	0	SP	0.996268	Y	0.699	20	Plastid, low confidence	plastid	Triparma retinervis	Parmales
TeGR_g506.t1	Fd-Nir	2XAQ6@2836	ferredoxin-nitrite reductase	No mitochondrial presequence	0.008	noTP	0.993034	N	0.126	NA	Not plastid, SignalP negative	cytoplasm	Tetraparma gracilis	Parmales
TeGR_g5890.t1	Fd-Nir	2XAQ6@2836	ferredoxin-nitrite reductase	No mitochondrial presequence	0.014	noTP	0.999696	N	0.115	NA	Not plastid, SignalP negative	cytoplasm	Tetraparma gracilis	Parmales
ScalyP_jg2661.t1	Fd-Nir	2XAQ6@2836	ferredoxin-nitrite reductase	No mitochondrial presequence	0.001	SP	0.987143	Y	0.668	17	Plastid, low confidence	plastid	Scaly parma	Parmales
tps:THAPSDRAFT_270365	Fd-Nir	2XAQ6@2836	ferredoxin-nitrite reductase	No mitochondrial presequence	0.022	noTP	0.999554	N	0.136	NA	Not plastid, SignalP negative	cytoplasm	Thalassiosira pseudonana	Diatoms
jgi|Thaoce1|94690|rna2217	Fd-Nir	2XAQ6@2836	ferredoxin-nitrite reductase	No mitochondrial presequence	0.128	SP	0.795067	Y	0.684	18	Plastid, high confidence	plastid	Thalassiosira oceanica	Diatoms
fcy:FRACYDRAFT_172194	Fd-Nir	2XAQ6@2836	ferredoxin-nitrite reductase	No mitochondrial presequence	0	noTP	0.999908	N	0.1	NA	Not plastid, SignalP negative	cytoplasm	Fragilariopsis cylindrus	Diatoms
Phatr3_J9538.p1	Fd-Nir	2XAQ6@2836	ferredoxin-nitrite reductase	No mitochondrial presequence	0.037	SP	0.62826	Y	0.633	22	Plastid, high confidence	plastid	Phaeodactylum tricornutum	Diatoms
jgi|Psemu1|55911|gm1.55911_g	Fd-Nir	2XAQ6@2836	ferredoxin-nitrite reductase	No mitochondrial presequence	0	SP	0.991504	Y	0.633	21	Plastid, high confidence	plastid	Pseudo-nitzschia multiseries	Diatoms
jgi|Psemu1|59686|gm1.59686_g	Fd-Nir	2XAQ6@2836	ferredoxin-nitrite reductase	No mitochondrial presequence	0.001	noTP	0.998323	N	0.104	NA	Not plastid, SignalP negative	cytoplasm	Pseudo-nitzschia multiseries	Diatoms
jgi|Ectsil1|16432|rna545	Fd-Nir	KOG0560@2759 (manual selection)	ferredoxin-nitrite reductase	No mitochondrial presequence	0.003	noTP	0.999984	N	0.097	NA	Not plastid, SignalP negative	cytoplasm	Ectocarpus siliculosus	others
tps:THAPSDRAFT_26941	NAD(P)H-Nir	IPR012744	Nitrite reductase (NADPH)	No mitochondrial presequence	0	noTP	0.999625	N	0.103	NA	Not plastid, SignalP negative	cytoplasm	Thalassiosira pseudonana	Diatoms
jgi|Thaoce1|95496|rna32013	NAD(P)H-Nir	IPR012744	Nitrite reductase (NADPH)	No mitochondrial presequence	0.042	SP	0.964537	Y	0.478	19	Plastid, high confidence	plastid	Thalassiosira oceanica	Diatoms
fcy:FRACYDRAFT_200565	NAD(P)H-Nir	IPR012744	Nitrite reductase (NADPH)	No mitochondrial presequence	0	noTP	0.999458	N	0.1	NA	Not plastid, SignalP negative	cytoplasm	Fragilariopsis cylindrus	Diatoms
Phatr3_EG02286.p1	NAD(P)H-Nir	IPR012744	Nitrite reductase (NADPH)	No mitochondrial presequence	0.018	SP	0.850817	Y	0.552	32	Plastid, high confidence	plastid	Phaeodactylum tricornutum	Diatoms
jgi|Psemu1|238081|estExt_Genewise1.C_880028	NAD(P)H-Nir	IPR012744	Nitrite reductase (NADPH)	No mitochondrial presequence	0	noTP	0.999417	N	0.102	NA	Not plastid, SignalP negative	cytoplasm	Pseudo-nitzschia multiseries	Diatoms
aaf:AURANDRAFT_37238	NAD(P)H-Nir	IPR012744	Nitrite reductase (NADPH)	No mitochondrial presequence	0	noTP	0.999449	N	0.108	NA	Not plastid, SignalP negative	cytoplasm	Aureococcus anophagefferens	others
jgi|Ectsil1|31829|rna13477	NAD(P)H-Nir	IPR012744	Nitrite reductase (NADPH)	No mitochondrial presequence	0	noTP	0.999937	N	0.1	NA	Not plastid, SignalP negative	cytoplasm	Ectocarpus siliculosus	others
TrST_g8690.t1	GSII	IPR027302	glutamine synthetase	No mitochondrial presequence	0.002	noTP	0.996682	N	0.128	NA	Not plastid, SignalP negative	cytoplasm	Triparma strigata	Parmales
TrVE_jg7956.t1	GSII	IPR027302	glutamine synthetase	No mitochondrial presequence	0.002	noTP	0.997188	N	0.128	NA	Not plastid, SignalP negative	cytoplasm	Triparma verrucosa	Parmales
TrCOL_g12648.t1	GSII	IPR027302	glutamine synthetase	No mitochondrial presequence	0.002	SP	0.960002	Y	0.665	19	Plastid, high confidence	plastid	Triparma columacea	Parmales
TrCOL_g271.t1	GSII	IPR027302	glutamine synthetase	No mitochondrial presequence	0	noTP	0.999339	N	0.111	NA	Not plastid, SignalP negative	cytoplasm	Triparma columacea	Parmales
TrRE_jg10033.t1	GSII	IPR027302	glutamine synthetase	No mitochondrial presequence	0.003	noTP	0.995596	N	0.127	NA	Not plastid, SignalP negative	cytoplasm	Triparma retinervis	Parmales
TrRE_jg2990.t1	GSII	IPR027302	glutamine synthetase	No mitochondrial presequence	0.002	SP	0.990348	Y	0.741	17	Not plastid, SignalP positive	cytoplasm	Triparma retinervis	Parmales
TeGR_g7500.t1	GSII	IPR027302	glutamine synthetase	No mitochondrial presequence	0	SP	0.987602	Y	0.77	16	Not plastid, SignalP positive	cytoplasm	Tetraparma gracilis	Parmales
ScalyP_jg11123.t1	GSII	IPR027302	glutamine synthetase	No mitochondrial presequence	0	SP	0.993635	Y	0.53	15	Not plastid, SignalP positive	cytoplasm	Scaly parma	Parmales
tps:THAPSDRAFT_26051	GSII	IPR027302	glutamine synthetase	No mitochondrial presequence	0.003	SP	0.992446	Y	0.709	17	Plastid, high confidence	plastid	Thalassiosira pseudonana	Diatoms
jgi|Thaoce1|81792|rna28869	GSII	IPR027302	glutamine synthetase	No mitochondrial presequence	0.204	SP	0.98654	Y	0.724	17	Plastid, high confidence	plastid	Thalassiosira oceanica	Diatoms
fcy:FRACYDRAFT_228642	GSII	IPR027302	glutamine synthetase	No mitochondrial presequence	0	SP	0.996682	Y	0.603	20	Plastid, high confidence	plastid	Fragilariopsis cylindrus	Diatoms
Phatr3_J51092.p1	GSII	IPR027302	glutamine synthetase	No mitochondrial presequence	0.068	SP	0.950252	Y	0.643	18	Plastid, high confidence	plastid	Phaeodactylum tricornutum	Diatoms
jgi|Psemu1|245279|estExt_Genewise1.C_5720016	GSII	IPR027302	glutamine synthetase	No mitochondrial presequence	0	noTP	0.98823	N	0.129	NA	Not plastid, SignalP negative	cytoplasm	Pseudo-nitzschia multiseries	Diatoms
aaf:AURANDRAFT_20700	GSII	IPR027302	glutamine synthetase	No mitochondrial presequence	0	noTP	0.999799	N	0.1	NA	Not plastid, SignalP negative	cytoplasm	Aureococcus anophagefferens	others
jgi|Ectsil1|18975|rna4126	GSII	IPR027302	glutamine synthetase	No mitochondrial presequence	0	noTP	0.99902	N	0.104	NA	Not plastid, SignalP negative	cytoplasm	Ectocarpus siliculosus	others
jgi|Ectsil1|18976|rna4127	GSII	IPR027302	glutamine synthetase	No mitochondrial presequence	0.004	noTP	0.997022	N	0.112	NA	Not plastid, SignalP negative	cytoplasm	Ectocarpus siliculosus	others
jgi|Ectsil1|32120|rna4708	GSII	IPR027302	glutamine synthetase	No mitochondrial presequence	0.015	noTP	0.887089	N	0.174	NA	Not plastid, SignalP negative	cytoplasm	Ectocarpus siliculosus	others
TL16_g01726.t1	GSIII	IPR022147	glutamine synthetase	No mitochondrial presequence	0.03	noTP	0.99904	N	0.097	NA	Not plastid, SignalP negative	cytoplasm	Triparma laevis f. inornata	Parmales
TrLO_g1514.t1	GSIII	IPR022147	glutamine synthetase	No mitochondrial presequence	0.012	noTP	0.800785	N	0.28	NA	Not plastid, SignalP negative	cytoplasm	Triparma laevis f. longispina	Parmales
TrLO_g1940.t1	GSIII	IPR022147	glutamine synthetase	Possessing mitochondrial presequence	0.972	mTP	0.981709	N	0.193	NA	Not plastid, SignalP negative	mitochondria	Triparma laevis f. longispina	Parmales
TrST_g3110.t1	GSIII	IPR022147	glutamine synthetase	Possessing mitochondrial presequence	0.908	mTP	0.962235	N	0.166	NA	Not plastid, SignalP negative	mitochondria	Triparma strigata	Parmales
TrVE_jg5221.t1	GSIII	IPR022147	glutamine synthetase	Possessing mitochondrial presequence	0.907	mTP	0.962235	N	0.166	NA	Not plastid, SignalP negative	mitochondria	Triparma verrucosa	Parmales
TrCOL_g13153.t1	GSIII	IPR022147	glutamine synthetase	Possessing mitochondrial presequence	0.936	mTP	0.988569	N	0.115	NA	Not plastid, SignalP negative	mitochondria	Triparma columacea	Parmales
TrRE_jg12413.t1	GSIII	IPR022147	glutamine synthetase	Possessing mitochondrial presequence	0.944	mTP	0.99419	N	0.138	NA	Not plastid, SignalP negative	mitochondria	Triparma retinervis	Parmales
TeGR_g33.t1	GSIII	IPR022147	glutamine synthetase	No mitochondrial presequence	0.001	noTP	0.999552	N	0.119	NA	Not plastid, SignalP negative	cytoplasm	Tetraparma gracilis	Parmales
ScalyP_jg10737.t1	GSIII	IPR022147	glutamine synthetase	No mitochondrial presequence	0	noTP	0.996619	N	0.119	NA	Not plastid, SignalP negative	cytoplasm	Scaly parma	Parmales
tps:THAPSDRAFT_270138	GSIII	IPR022147	glutamine synthetase	No mitochondrial presequence	0.014	noTP	0.999057	N	0.1	NA	Not plastid, SignalP negative	cytoplasm	Thalassiosira pseudonana	Diatoms
jgi|Thaoce1|94150|rna5676	GSIII	IPR022147	glutamine synthetase	Possessing mitochondrial presequence	0.991	mTP	0.959746	N	0.209	NA	Not plastid, SignalP negative	mitochondria	Thalassiosira oceanica	Diatoms
fcy:FRACYDRAFT_277211	GSIII	IPR022147	glutamine synthetase	Possessing mitochondrial presequence	0.924	mTP	0.940356	N	0.132	NA	Not plastid, SignalP negative	mitochondria	Fragilariopsis cylindrus	Diatoms
Phatr3_J22357.p1	GSIII	IPR022147	glutamine synthetase	Possessing mitochondrial presequence	0.984	mTP	0.943425	N	0.137	NA	Not plastid, SignalP negative	mitochondria	Phaeodactylum tricornutum	Diatoms
jgi|Psemu1|23279|gm1.23279_g	GSIII	IPR022147	glutamine synthetase	Possessing mitochondrial presequence	0.785	mTP	0.918014	N	0.138	NA	Not plastid, SignalP negative	mitochondria	Pseudo-nitzschia multiseries	Diatoms
aaf:AURANDRAFT_58809	GSIII	IPR022147	glutamine synthetase	No mitochondrial presequence	0	noTP	0.999878	N	0.104	NA	Not plastid, SignalP negative	cytoplasm	Aureococcus anophagefferens	others
aaf:AURANDRAFT_71821	GSIII	IPR022147	glutamine synthetase	No mitochondrial presequence	0.024	noTP	0.806834	N	0.353	NA	Not plastid, SignalP negative	cytoplasm	Aureococcus anophagefferens	others
TL16_g01735.t1	GOGAT(Large)	IPR002489	Glutamate synthase	No mitochondrial presequence	0.187	noTP	0.932432	N	0.157	NA	Not plastid, SignalP negative	cytoplasm	Triparma laevis f. inornata	Parmales
TL16_g02936.t1	GOGAT(Large)	IPR002489	Glutamate synthase	No mitochondrial presequence	0	noTP	0.999975	N	0.104	NA	Not plastid, SignalP negative	cytoplasm	Triparma laevis f. inornata	Parmales
TrLO_g1930.t1	GOGAT(Large)	IPR002489	Glutamate synthase	Possessing mitochondrial presequence	0.998	mTP	0.999509	N	0.156	NA	Not plastid, SignalP negative	mitochondria	Triparma laevis f. longispina	Parmales
TrLO_g3821.t1	GOGAT(Large)	IPR002489	Glutamate synthase	No mitochondrial presequence	0	noTP	0.995225	N	0.14	NA	Not plastid, SignalP negative	cytoplasm	Triparma laevis f. longispina	Parmales
TrST_g3101.t1	GOGAT(Large)	IPR002489	Glutamate synthase	Possessing mitochondrial presequence	1	mTP	0.988451	N	0.133	NA	Not plastid, SignalP negative	mitochondria	Triparma strigata	Parmales
TrST_g4167.t1	GOGAT(Large)	IPR002489	Glutamate synthase	No mitochondrial presequence	0.074	SP	0.963419	Y	0.737	19	Plastid, high confidence	plastid	Triparma strigata	Parmales
TrVE_jg2069.t1	GOGAT(Large)	IPR002489	Glutamate synthase	No mitochondrial presequence	0	noTP	0.999908	N	0.106	NA	Not plastid, SignalP negative	cytoplasm	Triparma verrucosa	Parmales
TrVE_jg5212.t1	GOGAT(Large)	IPR002489	Glutamate synthase	Possessing mitochondrial presequence	0.998	mTP	0.99342	N	0.135	NA	Not plastid, SignalP negative	mitochondria	Triparma verrucosa	Parmales
TrCOL_g13146.t1	GOGAT(Large)	IPR002489	Glutamate synthase	No mitochondrial presequence	0.364	noTP	0.98303	N	0.147	NA	Not plastid, SignalP negative	cytoplasm	Triparma columacea	Parmales
TrCOL_g7533.t1	GOGAT(Large)	IPR002489	Glutamate synthase	No mitochondrial presequence	0.001	SP	0.99364	Y	0.708	21	Plastid, high confidence	plastid	Triparma columacea	Parmales
TrRE_jg4029.t1	GOGAT(Large)	IPR002489	Glutamate synthase	Possessing mitochondrial presequence	0.864	noTP	0.882279	N	0.101	NA	Not plastid, SignalP negative	mitochondria	Triparma retinervis	Parmales
TrRE_jg7373.t1	GOGAT(Large)	IPR002489	Glutamate synthase	Possessing mitochondrial presequence	0.967	mTP	0.987488	N	0.169	NA	Not plastid, SignalP negative	mitochondria	Triparma retinervis	Parmales
TeGR_g12488.t1	GOGAT(Large)	IPR002489	Glutamate synthase	No mitochondrial presequence	0.001	noTP	0.995093	N	0.101	NA	Not plastid, SignalP negative	cytoplasm	Tetraparma gracilis	Parmales
TeGR_g5316.t1	GOGAT(Large)	IPR002489	Glutamate synthase	No mitochondrial presequence	0	noTP	0.981318	N	0.101	NA	Not plastid, SignalP negative	cytoplasm	Tetraparma gracilis	Parmales
ScalyP_jg1265.t1	GOGAT(Large)	IPR002489	Glutamate synthase	Possessing mitochondrial presequence	0.93	mTP	0.92553	N	0.11	NA	Not plastid, SignalP negative	mitochondria	Scaly parma	Parmales
ScalyP_jg4974.t1	GOGAT(Large)	IPR002489	Glutamate synthase	No mitochondrial presequence	0.001	SP	0.869102	Y	0.748	17	Plastid, high confidence	plastid	Scaly parma	Parmales
tps:THAPSDRAFT_269900	GOGAT(Large)	IPR002489	Glutamate synthase	No mitochondrial presequence	0.092	SP	0.90279	N	0.412	NA	Not plastid, SignalP negative	cytoplasm	Thalassiosira pseudonana	Diatoms
tps:THAPSDRAFT_29861	GOGAT(Large)	IPR002489	Glutamate synthase	No mitochondrial presequence	0.001	noTP	0.998718	N	0.105	NA	Not plastid, SignalP negative	cytoplasm	Thalassiosira pseudonana	Diatoms
jgi|Thaoce1|103697|rna4574	GOGAT(Large)	IPR002489	Glutamate synthase	No mitochondrial presequence	0.044	noTP	0.997825	N	0.103	NA	Not plastid, SignalP negative	cytoplasm	Thalassiosira oceanica	Diatoms
jgi|Thaoce1|99307|rna12301	GOGAT(Large)	IPR002489	Glutamate synthase	No mitochondrial presequence	0	noTP	0.999994	N	0.107	NA	Not plastid, SignalP negative	cytoplasm	Thalassiosira oceanica	Diatoms
fcy:FRACYDRAFT_167114	GOGAT(Large)	IPR002489	Glutamate synthase	No mitochondrial presequence	0.1	noTP	0.998149	N	0.12	NA	Not plastid, SignalP negative	cytoplasm	Fragilariopsis cylindrus	Diatoms
fcy:FRACYDRAFT_225787	GOGAT(Large)	IPR002489	Glutamate synthase	No mitochondrial presequence	0	noTP	0.999491	N	0.108	NA	Not plastid, SignalP negative	cytoplasm	Fragilariopsis cylindrus	Diatoms
Phatr3_J24739.p1	GOGAT(Large)	IPR002489	Glutamate synthase	No mitochondrial presequence	0.021	SP	0.947448	Y	0.577	18	Plastid, high confidence	plastid	Phaeodactylum tricornutum	Diatoms
Phatr3_J51214.p1	GOGAT(Large)	IPR002489	Glutamate synthase	Possessing mitochondrial presequence	0.998	mTP	0.95076	N	0.134	NA	Not plastid, SignalP negative	mitochondria	Phaeodactylum tricornutum	Diatoms
jgi|Psemu1|233874|estExt_Genewise1.C_80102	GOGAT(Large)	IPR002489	Glutamate synthase	No mitochondrial presequence	0	noTP	0.99986	N	0.105	NA	Not plastid, SignalP negative	cytoplasm	Pseudo-nitzschia multiseries	Diatoms
jgi|Psemu1|69793|estExt_Genemark1.C_10510009	GOGAT(Large)	IPR002489	Glutamate synthase	Possessing mitochondrial presequence	0.899	noTP	0.967186	N	0.107	NA	Not plastid, SignalP negative	mitochondria	Pseudo-nitzschia multiseries	Diatoms
aaf:AURANDRAFT_37118	GOGAT(Large)	IPR002489	Glutamate synthase	No mitochondrial presequence	0.088	SP	0.908187	Y	0.667	20	Plastid, low confidence	plastid	Aureococcus anophagefferens	others
aaf:AURANDRAFT_38538	GOGAT(Large)	IPR002489	Glutamate synthase	Possessing mitochondrial presequence	0.998	mTP	0.721295	N	0.218	NA	Not plastid, SignalP negative	mitochondria	Aureococcus anophagefferens	others
jgi|Ectsil1|20041|rna11262	GOGAT(Large)	IPR002489	Glutamate synthase	No mitochondrial presequence	0.009	noTP	0.998217	N	0.118	NA	Not plastid, SignalP negative	cytoplasm	Ectocarpus siliculosus	others
jgi|Ectsil1|23260|rna150	GOGAT(Large)	IPR002489	Glutamate synthase	No mitochondrial presequence	0.012	noTP	0.977236	N	0.233	NA	Not plastid, SignalP negative	cytoplasm	Ectocarpus siliculosus	others
TL16_g07059.t1	GOGAT(Small)	IPR006005	Glutamate synthase	Possessing mitochondrial presequence	0.995	mTP	0.997193	N	0.123	NA	Not plastid, SignalP negative	mitochondria	Triparma laevis f. inornata	Parmales
TrLO_g860.t1	GOGAT(Small)	IPR006005	Glutamate synthase	Possessing mitochondrial presequence	0.995	mTP	0.997193	N	0.123	NA	Not plastid, SignalP negative	mitochondria	Triparma laevis f. longispina	Parmales
TrST_g8144.t1	GOGAT(Small)	IPR006005	Glutamate synthase	Possessing mitochondrial presequence	0.82	mTP	0.953976	N	0.127	NA	Not plastid, SignalP negative	mitochondria	Triparma strigata	Parmales
TrVE_jg3430.t1	GOGAT(Small)	IPR006005	Glutamate synthase	Possessing mitochondrial presequence	0.61	mTP	0.943017	N	0.132	NA	Not plastid, SignalP negative	mitochondria	Triparma verrucosa	Parmales
TrCOL_g8314.t1	GOGAT(Small)	IPR006005	Glutamate synthase	Possessing mitochondrial presequence	0.987	mTP	0.940172	N	0.158	NA	Not plastid, SignalP negative	mitochondria	Triparma columacea	Parmales
TrRE_jg7435.t1	GOGAT(Small)	IPR006005	Glutamate synthase	Possessing mitochondrial presequence	0.979	mTP	0.932152	N	0.141	NA	Not plastid, SignalP negative	mitochondria	Triparma retinervis	Parmales
tps:THAPSDRAFT_269160	GOGAT(Small)	IPR006005	Glutamate synthase	No mitochondrial presequence	0.003	noTP	0.999965	N	0.11	NA	Not plastid, SignalP negative	cytoplasm	Thalassiosira pseudonana	Diatoms
jgi|Thaoce1|86711|rna2644	GOGAT(Small)	IPR006005	Glutamate synthase	Possessing mitochondrial presequence	0.998	mTP	0.89559	N	0.127	NA	Not plastid, SignalP negative	mitochondria	Thalassiosira oceanica	Diatoms
fcy:FRACYDRAFT_207456	GOGAT(Small)	IPR006005	Glutamate synthase	No mitochondrial presequence	0.001	noTP	0.997845	N	0.103	NA	Not plastid, SignalP negative	cytoplasm	Fragilariopsis cylindrus	Diatoms
fcy:FRACYDRAFT_260715	GOGAT(Small)	IPR006005	Glutamate synthase	Possessing mitochondrial presequence	0.997	mTP	0.933733	N	0.178	NA	Not plastid, SignalP negative	mitochondria	Fragilariopsis cylindrus	Diatoms
Phatr3_J20342.p1	GOGAT(Small)	IPR006005	Glutamate synthase	Possessing mitochondrial presequence	0.982	mTP	0.889795	N	0.104	NA	Not plastid, SignalP negative	mitochondria	Phaeodactylum tricornutum	Diatoms
jgi|Psemu1|323135|estExt_fgenesh1_pg.C_580012	GOGAT(Small)	IPR006005	Glutamate synthase	Possessing mitochondrial presequence	0.992	mTP	0.821528	N	0.141	NA	Not plastid, SignalP negative	mitochondria	Pseudo-nitzschia multiseries	Diatoms
aaf:AURANDRAFT_52709	GOGAT(Small)	IPR006005	Glutamate synthase	Possessing mitochondrial presequence	0.998	mTP	0.948391	N	0.163	NA	Not plastid, SignalP negative	mitochondria	Aureococcus anophagefferens	others
jgi|Ectsil1|29961|rna7811	GOGAT(Small)	IPR006005	Glutamate synthase	Possessing mitochondrial presequence	0.996	mTP	0.858028	N	0.121	NA	Not plastid, SignalP negative	mitochondria	Ectocarpus siliculosus	others
TrLO_g2154.t1	ACOAT	IPR004636	acetylornithine transaminase	No mitochondrial presequence	0.007	SP	0.999151	Y	0.72	16	Not plastid, SignalP positive	cytoplasm	Triparma laevis f. longispina	Parmales
TrST_g14234.t1	ACOAT	IPR004636	acetylornithine transaminase	No mitochondrial presequence	0.001	SP	0.998734	Y	0.871	19	Not plastid, SignalP positive	cytoplasm	Triparma strigata	Parmales
TrVE_jg1823.t1	ACOAT	IPR004636	acetylornithine transaminase	No mitochondrial presequence	0.001	SP	0.998757	Y	0.872	19	Not plastid, SignalP positive	cytoplasm	Triparma verrucosa	Parmales
TrCOL_g3557.t1	ACOAT	IPR004636	acetylornithine transaminase	No mitochondrial presequence	0	SP	0.999144	Y	0.804	20	Plastid, low confidence	plastid	Triparma columacea	Parmales
TeGR_g4692.t1	ACOAT	IPR004636	acetylornithine transaminase	No mitochondrial presequence	0.009	noTP	0.998542	N	0.116	NA	Not plastid, SignalP negative	cytoplasm	Tetraparma gracilis	Parmales
ScalyP_jg11751.t1	ACOAT	IPR004636	acetylornithine transaminase	No mitochondrial presequence	0.011	SP	0.80359	Y	0.604	13	Plastid, low confidence	plastid	Scaly parma	Parmales
tps:THAPSDRAFT_270136	ACOAT	IPR004636	acetylornithine transaminase	No mitochondrial presequence	0	SP	0.999135	Y	0.749	19	Plastid, high confidence	plastid	Thalassiosira pseudonana	Diatoms
fcy:FRACYDRAFT_277974	ACOAT	IPR004636	acetylornithine transaminase	No mitochondrial presequence	0	SP	0.985162	N	0.478	NA	Not plastid, SignalP negative	cytoplasm	Fragilariopsis cylindrus	Diatoms
Phatr3_J50577.p1	ACOAT	IPR004636	acetylornithine transaminase	No mitochondrial presequence	0.001	SP	0.76255	Y	0.464	18	Plastid, high confidence	plastid	Phaeodactylum tricornutum	Diatoms
jgi|Psemu1|191560|e_gw1.116.85.1	ACOAT	IPR004636	acetylornithine transaminase	No mitochondrial presequence	0.003	noTP	0.884229	N	0.208	NA	Not plastid, SignalP negative	cytoplasm	Pseudo-nitzschia multiseries	Diatoms
jgi|Ectsil1|29471|rna7321	ACOAT	IPR004636	acetylornithine transaminase	No mitochondrial presequence	0.007	SP	0.970713	Y	0.546	19	Plastid, high confidence	plastid	Ectocarpus siliculosus	others
TrLO_g11984.t1	AGK	IPR004662	acetylglutamate kinase	No mitochondrial presequence	0.004	SP	0.959449	Y	0.648	19	Plastid, low confidence	plastid	Triparma laevis f. longispina	Parmales
TrST_g11462.t1	AGK	IPR004662	acetylglutamate kinase	No mitochondrial presequence	0.331	SP	0.889503	Y	0.877	21	Plastid, low confidence	plastid	Triparma strigata	Parmales
TrVE_jg9052.t1	AGK	IPR004662	acetylglutamate kinase	No mitochondrial presequence	0.128	SP	0.926799	Y	0.797	18	Plastid, low confidence	plastid	Triparma verrucosa	Parmales
TrCOL_g12109.t1	AGK	IPR004662	acetylglutamate kinase	No mitochondrial presequence	0.002	noTP	0.999544	N	0.112	NA	Not plastid, SignalP negative	cytoplasm	Triparma columacea	Parmales
TrRE_jg9702.t1	AGK	IPR004662	acetylglutamate kinase	No mitochondrial presequence	0.001	noTP	0.998677	N	0.11	NA	Not plastid, SignalP negative	cytoplasm	Triparma retinervis	Parmales
TeGR_g7793.t1	AGK	IPR004662	acetylglutamate kinase	No mitochondrial presequence	0	SP	0.996296	Y	0.88	20	Plastid, high confidence	plastid	Tetraparma gracilis	Parmales
ScalyP_jg670.t1	AGK	IPR004662	acetylglutamate kinase	No mitochondrial presequence	0.04	SP	0.992621	Y	0.845	20	Plastid, high confidence	plastid	Scaly parma	Parmales
tps:THAPSDRAFT_21978	AGK	IPR004662	acetylglutamate kinase	No mitochondrial presequence	0.005	SP	0.951367	Y	0.505	25	Plastid, high confidence	plastid	Thalassiosira pseudonana	Diatoms
tps:THAPSDRAFT_263866	AGK	IPR004662	acetylglutamate kinase	No mitochondrial presequence	0.001	noTP	0.99936	N	0.095	NA	Not plastid, SignalP negative	cytoplasm	Thalassiosira pseudonana	Diatoms
jgi|Thaoce1|100504|rna19595	AGK	IPR004662	acetylglutamate kinase	No mitochondrial presequence	0.001	noTP	0.99996	N	0.103	NA	Not plastid, SignalP negative	cytoplasm	Thalassiosira oceanica	Diatoms
fcy:FRACYDRAFT_269031	AGK	IPR004662	acetylglutamate kinase	No mitochondrial presequence	0.032	SP	0.998489	Y	0.856	24	Plastid, high confidence	plastid	Fragilariopsis cylindrus	Diatoms
Phatr3_J3969.p1	AGK	IPR004662	acetylglutamate kinase	No mitochondrial presequence	0.033	SP	0.988405	Y	0.588	23	Plastid, high confidence	plastid	Phaeodactylum tricornutum	Diatoms
jgi|Psemu1|301450|fgenesh1_kg.34_#_29_#_7157_1_CCCI_CCOA_CCOB_CCOC_CFAP_CFAS	AGK	IPR004662	acetylglutamate kinase	No mitochondrial presequence	0.001	noTP	0.998991	N	0.133	NA	Not plastid, SignalP negative	cytoplasm	Pseudo-nitzschia multiseries	Diatoms
aaf:AURANDRAFT_59665	AGK	IPR004662	acetylglutamate kinase	No mitochondrial presequence	0.058	noTP	0.974972	N	0.185	NA	Not plastid, SignalP negative	cytoplasm	Aureococcus anophagefferens	others
jgi|Ectsil1|18157|rna10253	AGK	IPR004662	acetylglutamate kinase	No mitochondrial presequence	0	SP	0.99379	Y	0.808	22	Plastid, high confidence	plastid	Ectocarpus siliculosus	others
TrLO_g4050.t1	AGPR	IPR010136	N-acetyl-gamma-glutamyl-phosphate reductase	No mitochondrial presequence	0.01	noTP	0.848955	N	0.237	NA	Not plastid, SignalP negative	cytoplasm	Triparma laevis f. longispina	Parmales
TrST_g7402.t1	AGPR	IPR010136	N-acetyl-gamma-glutamyl-phosphate reductase	No mitochondrial presequence	0.158	SP	0.762967	N	0.408	NA	Not plastid, SignalP negative	cytoplasm	Triparma strigata	Parmales
TrVE_jg11005.t1	AGPR	IPR010136	N-acetyl-gamma-glutamyl-phosphate reductase	No mitochondrial presequence	0.051	SP	0.979373	Y	0.724	24	Plastid, high confidence	plastid	Triparma verrucosa	Parmales
TrCOL_g6927.t1	AGPR	IPR010136	N-acetyl-gamma-glutamyl-phosphate reductase	No mitochondrial presequence	0	SP	0.996372	Y	0.772	18	Plastid, high confidence	plastid	Triparma columacea	Parmales
TeGR_g13177.t1	AGPR	IPR010136	N-acetyl-gamma-glutamyl-phosphate reductase	No mitochondrial presequence	0	SP	0.999001	Y	0.875	20	Not plastid, SignalP positive	cytoplasm	Tetraparma gracilis	Parmales
ScalyP_jg393.t1	AGPR	IPR010136	N-acetyl-gamma-glutamyl-phosphate reductase	No mitochondrial presequence	0.003	SP	0.951402	Y	0.653	18	Plastid, high confidence	plastid	Scaly parma	Parmales
tps:THAPSDRAFT_21290	AGPR	IPR010136	N-acetyl-gamma-glutamyl-phosphate reductase	No mitochondrial presequence	0.014	SP	0.987236	Y	0.518	22	Plastid, high confidence	plastid	Thalassiosira pseudonana	Diatoms
jgi|Thaoce1|98557|rna1825	AGPR	IPR010136	N-acetyl-gamma-glutamyl-phosphate reductase	No mitochondrial presequence	0.003	noTP	0.999789	N	0.134	NA	Not plastid, SignalP negative	cytoplasm	Thalassiosira oceanica	Diatoms
fcy:FRACYDRAFT_275170	AGPR	IPR010136	N-acetyl-gamma-glutamyl-phosphate reductase	No mitochondrial presequence	0.04	noTP	0.999531	N	0.105	NA	Not plastid, SignalP negative	cytoplasm	Fragilariopsis cylindrus	Diatoms
Phatr3_J36913.p1	AGPR	IPR010136	N-acetyl-gamma-glutamyl-phosphate reductase	No mitochondrial presequence	0.048	SP	0.990288	Y	0.863	20	Plastid, high confidence	plastid	Phaeodactylum tricornutum	Diatoms
jgi|Psemu1|322645|estExt_fgenesh1_pg.C_350035	AGPR	IPR010136	N-acetyl-gamma-glutamyl-phosphate reductase	No mitochondrial presequence	0.01	SP	0.80112	Y	0.634	18	Plastid, high confidence	plastid	Pseudo-nitzschia multiseries	Diatoms
aaf:AURANDRAFT_72250	AGPR	IPR010136	N-acetyl-gamma-glutamyl-phosphate reductase	Possessing mitochondrial presequence	0.656	SP	0.864708	Y	0.487	21	Not plastid, SignalP positive	mitochondria	Aureococcus anophagefferens	others
TL16_g06870.t1	GACT	IPR002813	glutamate N-acetyltransferase	No mitochondrial presequence	0.001	noTP	0.994467	N	0.107	NA	Not plastid, SignalP negative	cytoplasm	Triparma laevis f. inornata	Parmales
TrLO_g14949.t1	GACT	IPR002813	glutamate N-acetyltransferase	No mitochondrial presequence	0.101	noTP	0.532005	N	0.488	NA	Not plastid, SignalP negative	cytoplasm	Triparma laevis f. longispina	Parmales
TrST_g12155.t1	GACT	IPR002813	glutamate N-acetyltransferase	No mitochondrial presequence	0.001	SP	0.995594	Y	0.831	23	Not plastid, SignalP positive	cytoplasm	Triparma strigata	Parmales
TrVE_jg4433.t1	GACT	IPR002813	glutamate N-acetyltransferase	No mitochondrial presequence	0.001	SP	0.995741	Y	0.791	23	Not plastid, SignalP positive	cytoplasm	Triparma verrucosa	Parmales
TrCOL_g7360.t1	GACT	IPR002813	glutamate N-acetyltransferase	No mitochondrial presequence	0.003	SP	0.966331	N	0.252	NA	Not plastid, SignalP negative	cytoplasm	Triparma columacea	Parmales
TrRE_jg13263.t1	GACT	IPR002813	glutamate N-acetyltransferase	No mitochondrial presequence	0.001	noTP	0.979933	N	0.162	NA	Not plastid, SignalP negative	cytoplasm	Triparma retinervis	Parmales
TrRE_jg2409.t1	GACT	IPR002813	glutamate N-acetyltransferase	No mitochondrial presequence	0	noTP	0.997181	N	0.104	NA	Not plastid, SignalP negative	cytoplasm	Triparma retinervis	Parmales
TeGR_g10515.t1	GACT	IPR002813	glutamate N-acetyltransferase	No mitochondrial presequence	0.002	noTP	0.99324	N	0.124	NA	Not plastid, SignalP negative	cytoplasm	Tetraparma gracilis	Parmales
ScalyP_jg471.t1	GACT	IPR002813	glutamate N-acetyltransferase	No mitochondrial presequence	0	SP	0.999352	Y	0.83	15	Plastid, low confidence	plastid	Scaly parma	Parmales
tps:THAPSDRAFT_2779	GACT	IPR002813	glutamate N-acetyltransferase	No mitochondrial presequence	0.001	SP	0.999043	Y	0.763	23	Plastid, high confidence	plastid	Thalassiosira pseudonana	Diatoms
jgi|Thaoce1|103161|rna14532	GACT	IPR002813	glutamate N-acetyltransferase	Possessing mitochondrial presequence	0.991	mTP	0.997913	Y	0.465	29	Plastid, high confidence	plastid	Thalassiosira oceanica	Diatoms
jgi|Thaoce1|86313|rna28444	GACT	IPR002813	glutamate N-acetyltransferase	Possessing mitochondrial presequence	0.996	mTP	0.997281	Y	0.568	29	Plastid, high confidence	plastid	Thalassiosira oceanica	Diatoms
jgi|Thaoce1|89706|rna3511	GACT	IPR002813	glutamate N-acetyltransferase	No mitochondrial presequence	0	noTP	0.962878	N	0.129	NA	Not plastid, SignalP negative	cytoplasm	Thalassiosira oceanica	Diatoms
fcy:FRACYDRAFT_185131	GACT	IPR002813	glutamate N-acetyltransferase	No mitochondrial presequence	0	noTP	0.99784	N	0.113	NA	Not plastid, SignalP negative	cytoplasm	Fragilariopsis cylindrus	Diatoms
Phatr3_J12762.p1	GACT	IPR002813	glutamate N-acetyltransferase	Possessing mitochondrial presequence	0.453	SP	0.600645	Y	0.652	20	Plastid, low confidence	mitochondria	Phaeodactylum tricornutum	Diatoms
jgi|Psemu1|298703|fgenesh1_pm.695_#_2	GACT	IPR002813	glutamate N-acetyltransferase	No mitochondrial presequence	0	noTP	0.999954	N	0.108	NA	Not plastid, SignalP negative	cytoplasm	Pseudo-nitzschia multiseries	Diatoms
jgi|Ectsil1|17330|rna7934	GACT	IPR002813	glutamate N-acetyltransferase	No mitochondrial presequence	0.021	noTP	0.999231	N	0.114	NA	Not plastid, SignalP negative	cytoplasm	Ectocarpus siliculosus	others
TL16_g11925.t1	CPS	IPR006274 | IPR006275	Carbamoyl phosphate synthase	No mitochondrial presequence	0.011	SP	0.611917	N	0.241	NA	Not plastid, SignalP negative	cytoplasm	Triparma laevis f. inornata	Parmales
TL16_g12657.t1	CPS	IPR006274 | IPR006275	Carbamoyl phosphate synthase	No mitochondrial presequence	0.001	noTP	0.995324	N	0.136	NA	Not plastid, SignalP negative	cytoplasm	Triparma laevis f. inornata	Parmales
TrLO_g1426.t1	CPS	IPR006274 | IPR006275	Carbamoyl phosphate synthase	No mitochondrial presequence	0.005	noTP	0.995675	N	0.105	NA	Not plastid, SignalP negative	cytoplasm	Triparma laevis f. longispina	Parmales
TrLO_g3984.t1	CPS	IPR006274 | IPR006275	Carbamoyl phosphate synthase	Possessing mitochondrial presequence	0.997	mTP	0.961697	N	0.121	NA	Not plastid, SignalP negative	mitochondria	Triparma laevis f. longispina	Parmales
TrST_g4670.t1	CPS	IPR006274 | IPR006275	Carbamoyl phosphate synthase	No mitochondrial presequence	0.045	noTP	0.994673	N	0.1	NA	Not plastid, SignalP negative	cytoplasm	Triparma strigata	Parmales
TrST_g6029.t1	CPS	IPR006274 | IPR006275	Carbamoyl phosphate synthase	No mitochondrial presequence	0.244	noTP	0.643822	N	0.246	NA	Not plastid, SignalP negative	cytoplasm	Triparma strigata	Parmales
TrVE_jg13123.t1	CPS	IPR006274 | IPR006275	Carbamoyl phosphate synthase	No mitochondrial presequence	0.045	noTP	0.994673	N	0.1	NA	Not plastid, SignalP negative	cytoplasm	Triparma verrucosa	Parmales
TrVE_jg14446.t1	CPS	IPR006274 | IPR006275	Carbamoyl phosphate synthase	No mitochondrial presequence	0.244	noTP	0.643822	N	0.246	NA	Not plastid, SignalP negative	cytoplasm	Triparma verrucosa	Parmales
TrCOL_g13397.t1	CPS	IPR006274 | IPR006275	Carbamoyl phosphate synthase	No mitochondrial presequence	0	noTP	0.964238	N	0.129	NA	Not plastid, SignalP negative	cytoplasm	Triparma columacea	Parmales
TrCOL_g9077.t1	CPS	IPR006274 | IPR006275	Carbamoyl phosphate synthase	No mitochondrial presequence	0.13	noTP	0.999839	N	0.102	NA	Not plastid, SignalP negative	cytoplasm	Triparma columacea	Parmales
TrRE_jg2940.t1	CPS	IPR006274 | IPR006275	Carbamoyl phosphate synthase	No mitochondrial presequence	0.021	noTP	0.999822	N	0.106	NA	Not plastid, SignalP negative	cytoplasm	Triparma retinervis	Parmales
TrRE_jg330.t1	CPS	IPR006274 | IPR006275	Carbamoyl phosphate synthase	No mitochondrial presequence	0.001	noTP	0.99964	N	0.106	NA	Not plastid, SignalP negative	cytoplasm	Triparma retinervis	Parmales
TeGR_g12202.t1	CPS	IPR006274 | IPR006275	Carbamoyl phosphate synthase	No mitochondrial presequence	0.004	noTP	0.939394	N	0.19	NA	Not plastid, SignalP negative	cytoplasm	Tetraparma gracilis	Parmales
TeGR_g13947.t1	CPS	IPR006274 | IPR006275	Carbamoyl phosphate synthase	Possessing mitochondrial presequence	0.995	mTP	0.937635	N	0.141	NA	Not plastid, SignalP negative	mitochondria	Tetraparma gracilis	Parmales
TeGR_g4410.t1	CPS	IPR006274 | IPR006275	Carbamoyl phosphate synthase	No mitochondrial presequence	0	noTP	0.999891	N	0.103	NA	Not plastid, SignalP negative	cytoplasm	Tetraparma gracilis	Parmales
ScalyP_jg1680.t1	CPS	IPR006274 | IPR006275	Carbamoyl phosphate synthase	No mitochondrial presequence	0	noTP	0.990089	N	0.125	NA	Not plastid, SignalP negative	cytoplasm	Scaly parma	Parmales
ScalyP_jg9498.t1	CPS	IPR006274 | IPR006275	Carbamoyl phosphate synthase	No mitochondrial presequence	0.026	noTP	0.880397	N	0.352	NA	Not plastid, SignalP negative	cytoplasm	Scaly parma	Parmales
tps:THAPSDRAFT_24248	CPS	IPR006274 | IPR006275	Carbamoyl phosphate synthase	No mitochondrial presequence	0	noTP	0.999752	N	0.105	NA	Not plastid, SignalP negative	cytoplasm	Thalassiosira pseudonana	Diatoms
tps:THAPSDRAFT_40323	CPS	IPR006274 | IPR006275	Carbamoyl phosphate synthase	No mitochondrial presequence	0	noTP	0.999867	N	0.128	NA	Not plastid, SignalP negative	cytoplasm	Thalassiosira pseudonana	Diatoms
jgi|Thaoce1|72440|rna1861	CPS	IPR006274 | IPR006275	Carbamoyl phosphate synthase	Possessing mitochondrial presequence	0.946	mTP	0.987406	N	0.13	NA	Not plastid, SignalP negative	mitochondria	Thalassiosira oceanica	Diatoms
fcy:FRACYDRAFT_169332	CPS	IPR006274 | IPR006275	Carbamoyl phosphate synthase	Possessing mitochondrial presequence	0.982	mTP	0.993804	N	0.132	NA	Not plastid, SignalP negative	mitochondria	Fragilariopsis cylindrus	Diatoms
fcy:FRACYDRAFT_264682	CPS	IPR006274 | IPR006275	Carbamoyl phosphate synthase	No mitochondrial presequence	0	noTP	0.999935	N	0.105	NA	Not plastid, SignalP negative	cytoplasm	Fragilariopsis cylindrus	Diatoms
Phatr3_EG01947.p1	CPS	IPR006274 | IPR006275	Carbamoyl phosphate synthase	No mitochondrial presequence	0	noTP	0.999229	N	0.136	NA	Not plastid, SignalP negative	cytoplasm	Phaeodactylum tricornutum	Diatoms
Phatr3_J24195.p1	CPS	IPR006274 | IPR006275	Carbamoyl phosphate synthase	Possessing mitochondrial presequence	0.978	mTP	0.936442	N	0.132	NA	Not plastid, SignalP negative	mitochondria	Phaeodactylum tricornutum	Diatoms
jgi|Psemu1|234185|estExt_Genewise1.C_120087	CPS	IPR006274 | IPR006275	Carbamoyl phosphate synthase	No mitochondrial presequence	0	noTP	0.999222	N	0.105	NA	Not plastid, SignalP negative	cytoplasm	Pseudo-nitzschia multiseries	Diatoms
jgi|Psemu1|250160|estExt_Genewise1Plus.C_130024	CPS	IPR006274 | IPR006275	Carbamoyl phosphate synthase	No mitochondrial presequence	0	noTP	0.999893	N	0.127	NA	Not plastid, SignalP negative	cytoplasm	Pseudo-nitzschia multiseries	Diatoms
aaf:AURANDRAFT_20552	CPS	IPR006274 | IPR006275	Carbamoyl phosphate synthase	Possessing mitochondrial presequence	0.927	mTP	0.524386	N	0.151	NA	Not plastid, SignalP negative	mitochondria	Aureococcus anophagefferens	others
aaf:AURANDRAFT_38679	CPS	IPR006274 | IPR006275	Carbamoyl phosphate synthase	No mitochondrial presequence	0	noTP	0.999361	N	0.128	NA	Not plastid, SignalP negative	cytoplasm	Aureococcus anophagefferens	others
jgi|Ectsil1|21408|rna3016	CPS	IPR006274 | IPR006275	Carbamoyl phosphate synthase	No mitochondrial presequence	0.001	noTP	0.999731	N	0.098	NA	Not plastid, SignalP negative	cytoplasm	Ectocarpus siliculosus	others
jgi|Ectsil1|31206|rna1984	CPS	IPR006274 | IPR006275	Carbamoyl phosphate synthase	No mitochondrial presequence	0.015	noTP	0.993929	N	0.152	NA	Not plastid, SignalP negative	cytoplasm	Ectocarpus siliculosus	others
tps:THAPSDRAFT_3057	CK	IPR003964	carbamate kinase	Possessing mitochondrial presequence	0.838	mTP	0.9932	N	0.138	NA	Not plastid, SignalP negative	mitochondria	Thalassiosira pseudonana	Diatoms
tps:THAPSDRAFT_34097	CK	IPR003964	carbamate kinase	No mitochondrial presequence	0.008	noTP	0.973597	N	0.171	NA	Not plastid, SignalP negative	cytoplasm	Thalassiosira pseudonana	Diatoms
jgi|Thaoce1|93676|rna32275	CK	IPR003964	carbamate kinase	Possessing mitochondrial presequence	0.885	mTP	0.909082	N	0.259	NA	Not plastid, SignalP negative	mitochondria	Thalassiosira oceanica	Diatoms
fcy:FRACYDRAFT_193962	CK	IPR003964	carbamate kinase	No mitochondrial presequence	0	noTP	0.990311	N	0.137	NA	Not plastid, SignalP negative	cytoplasm	Fragilariopsis cylindrus	Diatoms
Phatr3_J24238.p1	CK	IPR003964	carbamate kinase	Possessing mitochondrial presequence	0.985	mTP	0.994012	N	0.168	NA	Not plastid, SignalP negative	mitochondria	Phaeodactylum tricornutum	Diatoms
jgi|Psemu1|250584|estExt_Genewise1Plus.C_190020	CK	IPR003964	carbamate kinase	Possessing mitochondrial presequence	0.715	mTP	0.999156	N	0.223	NA	Not plastid, SignalP negative	mitochondria	Pseudo-nitzschia multiseries	Diatoms
aaf:AURANDRAFT_32258	CK	IPR003964	carbamate kinase	No mitochondrial presequence	0.356	noTP	0.985423	N	0.107	NA	Not plastid, SignalP negative	cytoplasm	Aureococcus anophagefferens	others
aaf:AURANDRAFT_38859	CK	IPR003964	carbamate kinase	Possessing mitochondrial presequence	0.999	mTP	0.868761	N	0.134	NA	Not plastid, SignalP negative	mitochondria	Aureococcus anophagefferens	others
TL16_g08384.t1	OTC	IPR002292	ornithine carbamoyltransferase	No mitochondrial presequence	0.002	noTP	0.943769	N	0.189	NA	Not plastid, SignalP negative	cytoplasm	Triparma laevis f. inornata	Parmales
TrLO_g9313.t1	OTC	IPR002292	ornithine carbamoyltransferase	Possessing mitochondrial presequence	0.961	mTP	0.931872	N	0.161	NA	Not plastid, SignalP negative	mitochondria	Triparma laevis f. longispina	Parmales
TrST_g5577.t1	OTC	IPR002292	ornithine carbamoyltransferase	Possessing mitochondrial presequence	0.944	mTP	0.986692	N	0.12	NA	Not plastid, SignalP negative	mitochondria	Triparma strigata	Parmales
TrVE_jg3107.t1	OTC	IPR002292	ornithine carbamoyltransferase	Possessing mitochondrial presequence	0.943	mTP	0.986692	N	0.12	NA	Not plastid, SignalP negative	mitochondria	Triparma verrucosa	Parmales
TrCOL_g2611.t1	OTC	IPR002292	ornithine carbamoyltransferase	No mitochondrial presequence	0.018	noTP	0.717848	N	0.41	NA	Not plastid, SignalP negative	cytoplasm	Triparma columacea	Parmales
TrRE_jg4237.t1	OTC	IPR002292	ornithine carbamoyltransferase	No mitochondrial presequence	0.016	noTP	0.999346	N	0.096	NA	Not plastid, SignalP negative	cytoplasm	Triparma retinervis	Parmales
TeGR_g3933.t1	OTC	IPR002292	ornithine carbamoyltransferase	Possessing mitochondrial presequence	0.991	mTP	0.635702	N	0.207	NA	Not plastid, SignalP negative	mitochondria	Tetraparma gracilis	Parmales
ScalyP_jg5306.t1	OTC	IPR002292	ornithine carbamoyltransferase	No mitochondrial presequence	0.021	noTP	0.998678	N	0.112	NA	Not plastid, SignalP negative	cytoplasm	Scaly parma	Parmales
tps:THAPSDRAFT_997	OTC	IPR002292	ornithine carbamoyltransferase	No mitochondrial presequence	0.341	mTP	0.723377	N	0.148	NA	Not plastid, SignalP negative	mitochondria	Thalassiosira pseudonana	Diatoms
jgi|Thaoce1|72284|rna5095	OTC	IPR002292	ornithine carbamoyltransferase	Possessing mitochondrial presequence	0.964	mTP	0.982822	N	0.194	NA	Not plastid, SignalP negative	mitochondria	Thalassiosira oceanica	Diatoms
fcy:FRACYDRAFT_268473	OTC	IPR002292	ornithine carbamoyltransferase	Possessing mitochondrial presequence	0.596	noTP	0.858325	N	0.201	NA	Not plastid, SignalP negative	mitochondria	Fragilariopsis cylindrus	Diatoms
Phatr3_J30514.p1	OTC	IPR002292	ornithine carbamoyltransferase	Possessing mitochondrial presequence	0.929	mTP	0.989075	N	0.259	NA	Not plastid, SignalP negative	mitochondria	Phaeodactylum tricornutum	Diatoms
jgi|Psemu1|213068|e_gw1.624.46.1	OTC	IPR002292	ornithine carbamoyltransferase	Possessing mitochondrial presequence	0.987	mTP	0.903218	N	0.109	NA	Not plastid, SignalP negative	mitochondria	Pseudo-nitzschia multiseries	Diatoms
aaf:AURANDRAFT_33293	OTC	IPR002292	ornithine carbamoyltransferase	Possessing mitochondrial presequence	0.504	noTP	0.976844	N	0.157	NA	Not plastid, SignalP negative	mitochondria	Aureococcus anophagefferens	others
jgi|Ectsil1|19788|rna15566	OTC	IPR002292	ornithine carbamoyltransferase	No mitochondrial presequence	0.013	noTP	0.997721	N	0.157	NA	Not plastid, SignalP negative	cytoplasm	Ectocarpus siliculosus	others
TL16_g08217.t1	ASuS	IPR001518	argininosuccinate synthase	No mitochondrial presequence	0	noTP	0.998671	N	0.122	NA	Not plastid, SignalP negative	cytoplasm	Triparma laevis f. inornata	Parmales
TrLO_g475.t1	ASuS	IPR001518	argininosuccinate synthase	No mitochondrial presequence	0	noTP	0.999906	N	0.109	NA	Not plastid, SignalP negative	cytoplasm	Triparma laevis f. longispina	Parmales
TrST_g2681.t1	ASuS	IPR001518	argininosuccinate synthase	No mitochondrial presequence	0	noTP	0.999889	N	0.105	NA	Not plastid, SignalP negative	cytoplasm	Triparma strigata	Parmales
TrVE_jg10383.t1	ASuS	IPR001518	argininosuccinate synthase	No mitochondrial presequence	0	noTP	0.999889	N	0.105	NA	Not plastid, SignalP negative	cytoplasm	Triparma verrucosa	Parmales
TrCOL_g1679.t1	ASuS	IPR001518	argininosuccinate synthase	No mitochondrial presequence	0	noTP	0.99994	N	0.117	NA	Not plastid, SignalP negative	cytoplasm	Triparma columacea	Parmales
TrRE_jg11886.t1	ASuS	IPR001518	argininosuccinate synthase	No mitochondrial presequence	0	noTP	0.999939	N	0.117	NA	Not plastid, SignalP negative	cytoplasm	Triparma retinervis	Parmales
TeGR_g8682.t1	ASuS	IPR001518	argininosuccinate synthase	No mitochondrial presequence	0	noTP	0.999286	N	0.126	NA	Not plastid, SignalP negative	cytoplasm	Tetraparma gracilis	Parmales
ScalyP_jg3569.t1	ASuS	IPR001518	argininosuccinate synthase	No mitochondrial presequence	0	noTP	0.991679	N	0.133	NA	Not plastid, SignalP negative	cytoplasm	Scaly parma	Parmales
tps:THAPS_42719	ASuS	IPR001518	argininosuccinate synthase	No mitochondrial presequence	0	noTP	0.999485	N	0.148	NA	Not plastid, SignalP negative	cytoplasm	Thalassiosira pseudonana	Diatoms
jgi|Thaoce1|84851|rna33814	ASuS	IPR001518	argininosuccinate synthase	No mitochondrial presequence	0	noTP	0.999814	N	0.123	NA	Not plastid, SignalP negative	cytoplasm	Thalassiosira oceanica	Diatoms
fcy:FRACYDRAFT_207847	ASuS	IPR001518	argininosuccinate synthase	No mitochondrial presequence	0	noTP	0.999102	N	0.137	NA	Not plastid, SignalP negative	cytoplasm	Fragilariopsis cylindrus	Diatoms
Phatr3_J21116.p1	ASuS	IPR001518	argininosuccinate synthase	No mitochondrial presequence	0	noTP	0.998127	N	0.15	NA	Not plastid, SignalP negative	cytoplasm	Phaeodactylum tricornutum	Diatoms
jgi|Psemu1|64759|estExt_Genemark1.C_810025	ASuS	IPR001518	argininosuccinate synthase	No mitochondrial presequence	0	noTP	0.999629	N	0.14	NA	Not plastid, SignalP negative	cytoplasm	Pseudo-nitzschia multiseries	Diatoms
aaf:AURANDRAFT_26092	ASuS	IPR001518	argininosuccinate synthase	Possessing mitochondrial presequence	0.993	mTP	0.997553	N	0.173	NA	Not plastid, SignalP negative	mitochondria	Aureococcus anophagefferens	others
jgi|Ectsil1|16354|rna467	ASuS	IPR001518	argininosuccinate synthase	No mitochondrial presequence	0	noTP	0.999768	N	0.133	NA	Not plastid, SignalP negative	cytoplasm	Ectocarpus siliculosus	others
TL16_g06369.t1	ASL	IPR009049	argininosuccinate lyase	No mitochondrial presequence	0.01	noTP	0.999585	N	0.103	NA	Not plastid, SignalP negative	cytoplasm	Triparma laevis f. inornata	Parmales
TrLO_g3429.t1	ASL	IPR009049	argininosuccinate lyase	No mitochondrial presequence	0.01	noTP	0.999585	N	0.103	NA	Not plastid, SignalP negative	cytoplasm	Triparma laevis f. longispina	Parmales
TrST_g5239.t1	ASL	IPR009049	argininosuccinate lyase	No mitochondrial presequence	0.011	noTP	0.998678	N	0.111	NA	Not plastid, SignalP negative	cytoplasm	Triparma strigata	Parmales
TrVE_jg4157.t1	ASL	IPR009049	argininosuccinate lyase	No mitochondrial presequence	0.011	noTP	0.998678	N	0.111	NA	Not plastid, SignalP negative	cytoplasm	Triparma verrucosa	Parmales
TrCOL_g6097.t1	ASL	IPR009049	argininosuccinate lyase	No mitochondrial presequence	0.003	noTP	0.998189	N	0.103	NA	Not plastid, SignalP negative	cytoplasm	Triparma columacea	Parmales
TrRE_jg4036.t1	ASL	IPR009049	argininosuccinate lyase	No mitochondrial presequence	0	noTP	0.999765	N	0.111	NA	Not plastid, SignalP negative	cytoplasm	Triparma retinervis	Parmales
TeGR_g13184.t1	ASL	IPR009049	argininosuccinate lyase	No mitochondrial presequence	0.012	noTP	0.968045	N	0.12	NA	Not plastid, SignalP negative	cytoplasm	Tetraparma gracilis	Parmales
ScalyP_jg9089.t1	ASL	IPR009049	argininosuccinate lyase	No mitochondrial presequence	0.023	noTP	0.920876	N	0.135	NA	Not plastid, SignalP negative	cytoplasm	Scaly parma	Parmales
tps:THAPSDRAFT_29075	ASL	IPR009049	argininosuccinate lyase	No mitochondrial presequence	0	noTP	0.999578	N	0.11	NA	Not plastid, SignalP negative	cytoplasm	Thalassiosira pseudonana	Diatoms
jgi|Thaoce1|85147|rna12004	ASL	IPR009049	argininosuccinate lyase	No mitochondrial presequence	0.009	noTP	0.987501	N	0.115	NA	Not plastid, SignalP negative	cytoplasm	Thalassiosira oceanica	Diatoms
fcy:FRACYDRAFT_262171	ASL	IPR009049	argininosuccinate lyase	No mitochondrial presequence	0.001	noTP	0.999818	N	0.103	NA	Not plastid, SignalP negative	cytoplasm	Fragilariopsis cylindrus	Diatoms
Phatr3_J34526.p1	ASL	IPR009049	argininosuccinate lyase	No mitochondrial presequence	0.001	noTP	0.999199	N	0.11	NA	Not plastid, SignalP negative	cytoplasm	Phaeodactylum tricornutum	Diatoms
jgi|Psemu1|290505|fgenesh1_pg.508_#_8	ASL	IPR009049	argininosuccinate lyase	No mitochondrial presequence	0.001	noTP	0.99988	N	0.105	NA	Not plastid, SignalP negative	cytoplasm	Pseudo-nitzschia multiseries	Diatoms
aaf:AURANDRAFT_28200	ASL	IPR009049	argininosuccinate lyase	No mitochondrial presequence	0.001	noTP	0.999113	N	0.107	NA	Not plastid, SignalP negative	cytoplasm	Aureococcus anophagefferens	others
jgi|Ectsil1|27498|rna10628	ASL	IPR009049	argininosuccinate lyase	No mitochondrial presequence	0.005	noTP	0.999825	N	0.104	NA	Not plastid, SignalP negative	cytoplasm	Ectocarpus siliculosus	others
TL16_g11837.t1	ARG	IPR014033	arginase	No mitochondrial presequence	0.074	noTP	0.87719	N	0.184	NA	Not plastid, SignalP negative	cytoplasm	Triparma laevis f. inornata	Parmales
TrLO_g7061.t1	ARG	IPR014033	arginase	No mitochondrial presequence	0.042	mTP	0.824875	N	0.169	NA	Not plastid, SignalP negative	mitochondria	Triparma laevis f. longispina	Parmales
TrST_g1998.t1	ARG	IPR014033	arginase	No mitochondrial presequence	0.001	noTP	0.998391	N	0.114	NA	Not plastid, SignalP negative	cytoplasm	Triparma strigata	Parmales
TrVE_jg5066.t1	ARG	IPR014033	arginase	No mitochondrial presequence	0.001	noTP	0.998391	N	0.114	NA	Not plastid, SignalP negative	cytoplasm	Triparma verrucosa	Parmales
TrCOL_g3275.t1	ARG	IPR014033	arginase	No mitochondrial presequence	0	noTP	0.999656	N	0.103	NA	Not plastid, SignalP negative	cytoplasm	Triparma columacea	Parmales
TeGR_g14657.t1	ARG	IPR014033	arginase	Possessing mitochondrial presequence	0.636	noTP	0.806347	N	0.189	NA	Not plastid, SignalP negative	mitochondria	Tetraparma gracilis	Parmales
ScalyP_jg2304.t1	ARG	IPR014033	arginase	Possessing mitochondrial presequence	0.866	mTP	0.69075	N	0.194	NA	Not plastid, SignalP negative	mitochondria	Scaly parma	Parmales
tps:THAPS_35561	ARG	IPR014033	arginase	No mitochondrial presequence	0.001	noTP	0.999024	N	0.229	NA	Not plastid, SignalP negative	cytoplasm	Thalassiosira pseudonana	Diatoms
jgi|Thaoce1|74169|rna19813	ARG	IPR014033	arginase	No mitochondrial presequence	0.009	noTP	0.894472	N	0.181	NA	Not plastid, SignalP negative	cytoplasm	Thalassiosira oceanica	Diatoms
fcy:FRACYDRAFT_182884	ARG	IPR014033	arginase	No mitochondrial presequence	0.017	SP	0.765843	N	0.304	NA	Not plastid, SignalP negative	cytoplasm	Fragilariopsis cylindrus	Diatoms
Phatr3_J38509.p1	ARG	IPR014033	arginase	Possessing mitochondrial presequence	0.617	mTP	0.987439	N	0.123	NA	Not plastid, SignalP negative	mitochondria	Phaeodactylum tricornutum	Diatoms
jgi|Psemu1|234889|estExt_Genewise1.C_210152	ARG	IPR014033	arginase	No mitochondrial presequence	0.008	noTP	0.998768	N	0.107	NA	Not plastid, SignalP negative	cytoplasm	Pseudo-nitzschia multiseries	Diatoms
jgi|Ectsil1|31550|rna2343	ARG	IPR014033	arginase	Possessing mitochondrial presequence	0.684	mTP	0.905159	N	0.277	NA	Not plastid, SignalP negative	mitochondria	Ectocarpus siliculosus	others
TL16_g11118.t1	Urease	IPR008221	urease	No mitochondrial presequence	0	noTP	0.994892	N	0.185	NA	Not plastid, SignalP negative	cytoplasm	Triparma laevis f. inornata	Parmales
tps:THAPSDRAFT_30193	Urease	IPR008221	urease	No mitochondrial presequence	0.013	noTP	0.99267	N	0.126	NA	Not plastid, SignalP negative	cytoplasm	Thalassiosira pseudonana	Diatoms
Phatr3_J29702.p1	Urease	IPR008221	urease	Possessing mitochondrial presequence	1	mTP	0.988368	N	0.145	NA	Not plastid, SignalP negative	mitochondria	Phaeodactylum tricornutum	Diatoms
jgi|Psemu1|238534|estExt_Genewise1.C_1020046	Urease	IPR008221	urease	No mitochondrial presequence	0.001	noTP	0.996479	N	0.133	NA	Not plastid, SignalP negative	cytoplasm	Pseudo-nitzschia multiseries	Diatoms
aaf:AURANDRAFT_77851	Urease	IPR008221	urease	No mitochondrial presequence	0.014	noTP	0.999063	N	0.111	NA	Not plastid, SignalP negative	cytoplasm	Aureococcus anophagefferens	others
aaf:AURANDRAFT_77852	Urease	IPR008221	urease	Possessing mitochondrial presequence	0.95	mTP	0.649943	N	0.15	NA	Not plastid, SignalP negative	mitochondria	Aureococcus anophagefferens	others
jgi|Ectsil1|23241|rna129	Urease	IPR008221	urease	No mitochondrial presequence	0.37	noTP	0.973326	N	0.13	NA	Not plastid, SignalP negative	cytoplasm	Ectocarpus siliculosus	others
TL16_g11115.t1	UreD/F	IPR002639 | IPR002669	urease	No mitochondrial presequence	0.004	noTP	0.981603	N	0.123	NA	Not plastid, SignalP negative	cytoplasm	Triparma laevis f. inornata	Parmales
TrLO_g1318.t1	UreD/F	IPR002639 | IPR002669	urease	No mitochondrial presequence	0.005	noTP	0.981603	N	0.123	NA	Not plastid, SignalP negative	cytoplasm	Triparma laevis f. longispina	Parmales
TrST_g13577.t1	UreD/F	IPR002639 | IPR002669	urease	No mitochondrial presequence	0.03	noTP	0.812226	N	0.135	NA	Not plastid, SignalP negative	cytoplasm	Triparma strigata	Parmales
TrVE_jg13174.t1	UreD/F	IPR002639 | IPR002669	urease	No mitochondrial presequence	0.029	noTP	0.81943	N	0.135	NA	Not plastid, SignalP negative	cytoplasm	Triparma verrucosa	Parmales
TrCOL_g5564.t1	UreD/F	IPR002639 | IPR002669	urease	No mitochondrial presequence	0	noTP	0.999976	N	0.102	NA	Not plastid, SignalP negative	cytoplasm	Triparma columacea	Parmales
TrRE_jg13081.t1	UreD/F	IPR002639 | IPR002669	urease	No mitochondrial presequence	0.005	noTP	0.999991	N	0.107	NA	Not plastid, SignalP negative	cytoplasm	Triparma retinervis	Parmales
TeGR_g12690.t1	UreD/F	IPR002639 | IPR002669	urease	Possessing mitochondrial presequence	0.596	mTP	0.741282	N	0.215	NA	Not plastid, SignalP negative	mitochondria	Tetraparma gracilis	Parmales
TeGR_g13684.t1	UreD/F	IPR002639 | IPR002669	urease	No mitochondrial presequence	0.003	noTP	0.988317	N	0.161	NA	Not plastid, SignalP negative	cytoplasm	Tetraparma gracilis	Parmales
tps:THAPSDRAFT_1586	UreD/F	IPR002639 | IPR002669	urease	No mitochondrial presequence	0.067	noTP	0.987161	N	0.1	NA	Not plastid, SignalP negative	cytoplasm	Thalassiosira pseudonana	Diatoms
jgi|Thaoce1|92006|rna3433	UreD/F	IPR002639 | IPR002669	urease	Possessing mitochondrial presequence	0.97	noTP	0.719325	N	0.125	NA	Not plastid, SignalP negative	mitochondria	Thalassiosira oceanica	Diatoms
fcy:FRACYDRAFT_268087	UreD/F	IPR002639 | IPR002669	urease	No mitochondrial presequence	0.002	noTP	0.999769	N	0.104	NA	Not plastid, SignalP negative	cytoplasm	Fragilariopsis cylindrus	Diatoms
Phatr3_J48625.p1	UreD/F	IPR002639 | IPR002669	urease	Possessing mitochondrial presequence	0.564	mTP	0.585682	N	0.148	NA	Not plastid, SignalP negative	mitochondria	Phaeodactylum tricornutum	Diatoms
jgi|Psemu1|243105|estExt_Genewise1.C_3340011	UreD/F	IPR002639 | IPR002669	urease	Possessing mitochondrial presequence	0.816	noTP	0.743073	N	0.112	NA	Not plastid, SignalP negative	mitochondria	Pseudo-nitzschia multiseries	Diatoms
aaf:AURANDRAFT_65637	UreD/F	IPR002639 | IPR002669	urease	No mitochondrial presequence	0	noTP	0.99988	N	0.127	NA	Not plastid, SignalP negative	cytoplasm	Aureococcus anophagefferens	others
jgi|Ectsil1|24802|rna3026	UreD/F	IPR002639 | IPR002669	urease	No mitochondrial presequence	0.048	noTP	0.999281	N	0.166	NA	Not plastid, SignalP negative	cytoplasm	Ectocarpus siliculosus	others
jgi|Ectsil1|28362|rna11938	UreD/F	IPR002639 | IPR002669	urease	No mitochondrial presequence	0.034	noTP	0.995523	N	0.121	NA	Not plastid, SignalP negative	cytoplasm	Ectocarpus siliculosus	others
TL16_g02376.t1	UreG	IPR004400	urease	No mitochondrial presequence	0.001	noTP	0.999952	N	0.107	NA	Not plastid, SignalP negative	cytoplasm	Triparma laevis f. inornata	Parmales
TrLO_g15721.t1	UreG	IPR004400	urease	No mitochondrial presequence	0.022	noTP	0.999995	N	0.106	NA	Not plastid, SignalP negative	cytoplasm	Triparma laevis f. longispina	Parmales
TrST_g13456.t1	UreG	IPR004400	urease	No mitochondrial presequence	0.032	noTP	0.999996	N	0.104	NA	Not plastid, SignalP negative	cytoplasm	Triparma strigata	Parmales
TrVE_jg9867.t1	UreG	IPR004400	urease	No mitochondrial presequence	0.032	noTP	0.999996	N	0.104	NA	Not plastid, SignalP negative	cytoplasm	Triparma verrucosa	Parmales
TrCOL_g10664.t1	UreG	IPR004400	urease	No mitochondrial presequence	0.008	noTP	0.99999	N	0.1	NA	Not plastid, SignalP negative	cytoplasm	Triparma columacea	Parmales
TrRE_jg1903.t1	UreG	IPR004400	urease	No mitochondrial presequence	0.032	noTP	0.990206	N	0.104	NA	Not plastid, SignalP negative	cytoplasm	Triparma retinervis	Parmales
TeGR_g5043.t1	UreG	IPR004400	urease	No mitochondrial presequence	0.003	noTP	0.999992	N	0.103	NA	Not plastid, SignalP negative	cytoplasm	Tetraparma gracilis	Parmales
tps:THAPSDRAFT_263354	UreG	IPR004400	urease	No mitochondrial presequence	0.019	noTP	0.988185	N	0.142	NA	Not plastid, SignalP negative	cytoplasm	Thalassiosira pseudonana	Diatoms
jgi|Thaoce1|88523|rna27285	UreG	IPR004400	urease	No mitochondrial presequence	0	noTP	0.999495	N	0.132	NA	Not plastid, SignalP negative	cytoplasm	Thalassiosira oceanica	Diatoms
fcy:FRACYDRAFT_162048	UreG	IPR004400	urease	No mitochondrial presequence	0.254	noTP	0.889943	N	0.235	NA	Not plastid, SignalP negative	cytoplasm	Fragilariopsis cylindrus	Diatoms
Phatr3_J5145.p1	UreG	IPR004400	urease	Possessing mitochondrial presequence	0.928	mTP	0.73228	N	0.204	NA	Not plastid, SignalP negative	mitochondria	Phaeodactylum tricornutum	Diatoms
jgi|Psemu1|307723|fgenesh1_kg.350_#_3_#_10258_1_CCCI_CCOA_CCOB_CCOC_CFAP_CFAS	UreG	IPR004400	urease	Possessing mitochondrial presequence	0.866	mTP	0.945387	N	0.185	NA	Not plastid, SignalP negative	mitochondria	Pseudo-nitzschia multiseries	Diatoms
aaf:AURANDRAFT_28624	UreG	IPR004400	urease	No mitochondrial presequence	0.012	noTP	0.999992	N	0.104	NA	Not plastid, SignalP negative	cytoplasm	Aureococcus anophagefferens	others
aaf:AURANDRAFT_30203	UreG	IPR004400	urease	Possessing mitochondrial presequence	0.993	mTP	0.992582	N	0.183	NA	Not plastid, SignalP negative	mitochondria	Aureococcus anophagefferens	others
jgi|Ectsil1|16362|rna475	UreG	IPR004400	urease	No mitochondrial presequence	0.02	noTP	0.999989	N	0.101	NA	Not plastid, SignalP negative	cytoplasm	Ectocarpus siliculosus	others
TL16_g06174.t1	OCD	IPR003462	ornithine cyclodeaminase	No mitochondrial presequence	0	noTP	0.922446	N	0.177	NA	Not plastid, SignalP negative	cytoplasm	Triparma laevis f. inornata	Parmales
TL16_g10776.t1	OCD	IPR003462	ornithine cyclodeaminase	No mitochondrial presequence	0.012	noTP	0.972511	N	0.125	NA	Not plastid, SignalP negative	cytoplasm	Triparma laevis f. inornata	Parmales
TrLO_g2845.t1	OCD	IPR003462	ornithine cyclodeaminase	No mitochondrial presequence	0	noTP	0.922446	N	0.177	NA	Not plastid, SignalP negative	cytoplasm	Triparma laevis f. longispina	Parmales
TrLO_g4797.t1	OCD	IPR003462	ornithine cyclodeaminase	No mitochondrial presequence	0.012	noTP	0.973304	N	0.125	NA	Not plastid, SignalP negative	cytoplasm	Triparma laevis f. longispina	Parmales
TrLO_g4856.t1	OCD	IPR003462	ornithine cyclodeaminase	Possessing mitochondrial presequence	0.498	mTP	0.842711	N	0.131	NA	Not plastid, SignalP negative	mitochondria	Triparma laevis f. longispina	Parmales
TrST_g10566.t1	OCD	IPR003462	ornithine cyclodeaminase	No mitochondrial presequence	0.006	noTP	0.986947	N	0.148	NA	Not plastid, SignalP negative	cytoplasm	Triparma strigata	Parmales
TrST_g12298.t1	OCD	IPR003462	ornithine cyclodeaminase	No mitochondrial presequence	0.011	noTP	0.997283	N	0.102	NA	Not plastid, SignalP negative	cytoplasm	Triparma strigata	Parmales
TrST_g931.t1	OCD	IPR003462	ornithine cyclodeaminase	Possessing mitochondrial presequence	0.727	mTP	0.96709	N	0.152	NA	Not plastid, SignalP negative	mitochondria	Triparma strigata	Parmales
TrVE_jg13737.t1	OCD	IPR003462	ornithine cyclodeaminase	Possessing mitochondrial presequence	0.727	mTP	0.96709	N	0.152	NA	Not plastid, SignalP negative	mitochondria	Triparma verrucosa	Parmales
TrVE_jg1622.t1	OCD	IPR003462	ornithine cyclodeaminase	No mitochondrial presequence	0.011	noTP	0.99747	N	0.102	NA	Not plastid, SignalP negative	cytoplasm	Triparma verrucosa	Parmales
TrVE_jg9184.t1	OCD	IPR003462	ornithine cyclodeaminase	No mitochondrial presequence	0.006	noTP	0.987583	N	0.148	NA	Not plastid, SignalP negative	cytoplasm	Triparma verrucosa	Parmales
TrCOL_g10349.t1	OCD	IPR003462	ornithine cyclodeaminase	Possessing mitochondrial presequence	0.485	mTP	0.954398	N	0.109	NA	Not plastid, SignalP negative	mitochondria	Triparma columacea	Parmales
TrCOL_g12562.t1	OCD	IPR003462	ornithine cyclodeaminase	No mitochondrial presequence	0.292	noTP	0.818621	N	0.154	NA	Not plastid, SignalP negative	cytoplasm	Triparma columacea	Parmales
TrCOL_g240.t1	OCD	IPR003462	ornithine cyclodeaminase	No mitochondrial presequence	0	noTP	0.999905	N	0.109	NA	Not plastid, SignalP negative	cytoplasm	Triparma columacea	Parmales
TrRE_jg10338.t1	OCD	IPR003462	ornithine cyclodeaminase	No mitochondrial presequence	0	noTP	0.999791	N	0.1	NA	Not plastid, SignalP negative	cytoplasm	Triparma retinervis	Parmales
TrRE_jg3660.t1	OCD	IPR003462	ornithine cyclodeaminase	No mitochondrial presequence	0	noTP	0.976615	N	0.177	NA	Not plastid, SignalP negative	cytoplasm	Triparma retinervis	Parmales
TrRE_jg5119.t1	OCD	IPR003462	ornithine cyclodeaminase	Possessing mitochondrial presequence	0.896	mTP	0.987873	N	0.122	NA	Not plastid, SignalP negative	mitochondria	Triparma retinervis	Parmales
TeGR_g5950.t1	OCD	IPR003462	ornithine cyclodeaminase	No mitochondrial presequence	0.001	noTP	0.999652	N	0.151	NA	Not plastid, SignalP negative	cytoplasm	Tetraparma gracilis	Parmales
TeGR_g9641.t1	OCD	IPR003462	ornithine cyclodeaminase	Possessing mitochondrial presequence	0.961	mTP	0.976378	N	0.146	NA	Not plastid, SignalP negative	mitochondria	Tetraparma gracilis	Parmales
ScalyP_jg12056.t1	OCD	IPR003462	ornithine cyclodeaminase	No mitochondrial presequence	0.001	noTP	0.518744	N	0.236	NA	Not plastid, SignalP negative	cytoplasm	Scaly parma	Parmales
ScalyP_jg842.t1	OCD	IPR003462	ornithine cyclodeaminase	No mitochondrial presequence	0.017	noTP	0.935266	N	0.17	NA	Not plastid, SignalP negative	cytoplasm	Scaly parma	Parmales
ScalyP_jg8983.t1	OCD	IPR003462	ornithine cyclodeaminase	No mitochondrial presequence	0	noTP	0.994207	N	0.115	NA	Not plastid, SignalP negative	cytoplasm	Scaly parma	Parmales
tps:THAPSDRAFT_260953	OCD	IPR003462	ornithine cyclodeaminase	Possessing mitochondrial presequence	0.995	mTP	0.999951	N	0.23	NA	Not plastid, SignalP negative	mitochondria	Thalassiosira pseudonana	Diatoms
tps:THAPSDRAFT_268092	OCD	IPR003462	ornithine cyclodeaminase	No mitochondrial presequence	0	noTP	0.999362	N	0.108	NA	Not plastid, SignalP negative	cytoplasm	Thalassiosira pseudonana	Diatoms
tps:THAPSDRAFT_268461	OCD	IPR003462	ornithine cyclodeaminase	No mitochondrial presequence	0.109	noTP	0.953817	N	0.132	NA	Not plastid, SignalP negative	cytoplasm	Thalassiosira pseudonana	Diatoms
jgi|Thaoce1|80678|rna18637	OCD	IPR003462	ornithine cyclodeaminase	No mitochondrial presequence	0	noTP	0.999948	N	0.112	NA	Not plastid, SignalP negative	cytoplasm	Thalassiosira oceanica	Diatoms
jgi|Thaoce1|89169|rna4142	OCD	IPR003462	ornithine cyclodeaminase	Possessing mitochondrial presequence	0.764	mTP	0.998311	N	0.149	NA	Not plastid, SignalP negative	mitochondria	Thalassiosira oceanica	Diatoms
jgi|Thaoce1|98257|rna33938	OCD	IPR003462	ornithine cyclodeaminase	No mitochondrial presequence	0.044	noTP	0.998335	N	0.103	NA	Not plastid, SignalP negative	cytoplasm	Thalassiosira oceanica	Diatoms
fcy:FRACYDRAFT_187231	OCD	IPR003462	ornithine cyclodeaminase	Possessing mitochondrial presequence	0.997	mTP	0.997024	N	0.137	NA	Not plastid, SignalP negative	mitochondria	Fragilariopsis cylindrus	Diatoms
fcy:FRACYDRAFT_224163	OCD	IPR003462	ornithine cyclodeaminase	No mitochondrial presequence	0.004	noTP	0.995637	N	0.14	NA	Not plastid, SignalP negative	cytoplasm	Fragilariopsis cylindrus	Diatoms
Phatr3_J34775.p1	OCD	IPR003462	ornithine cyclodeaminase	No mitochondrial presequence	0.181	noTP	0.817719	N	0.234	NA	Not plastid, SignalP negative	cytoplasm	Phaeodactylum tricornutum	Diatoms
Phatr3_J35643.p1	OCD	IPR003462	ornithine cyclodeaminase	No mitochondrial presequence	0.001	noTP	0.99995	N	0.112	NA	Not plastid, SignalP negative	cytoplasm	Phaeodactylum tricornutum	Diatoms
Phatr3_J54222.p1	OCD	IPR003462	ornithine cyclodeaminase	No mitochondrial presequence	0.261	mTP	0.990551	N	0.159	NA	Not plastid, SignalP negative	mitochondria	Phaeodactylum tricornutum	Diatoms
jgi|Psemu1|251037|estExt_Genewise1Plus.C_230162	OCD	IPR003462	ornithine cyclodeaminase	No mitochondrial presequence	0.001	noTP	0.999919	N	0.111	NA	Not plastid, SignalP negative	cytoplasm	Pseudo-nitzschia multiseries	Diatoms
jgi|Psemu1|320234|estExt_fgenesh1_pm.C_4690001	OCD	IPR003462	ornithine cyclodeaminase	No mitochondrial presequence	0	noTP	0.999836	N	0.104	NA	Not plastid, SignalP negative	cytoplasm	Pseudo-nitzschia multiseries	Diatoms
aaf:AURANDRAFT_13267	OCD	IPR003462	ornithine cyclodeaminase	No mitochondrial presequence	0.002	noTP	0.99928	N	0.108	NA	Not plastid, SignalP negative	cytoplasm	Aureococcus anophagefferens	others
jgi|Ectsil1|28116|rna15750	OCD	IPR003462	ornithine cyclodeaminase	Possessing mitochondrial presequence	0.983	mTP	0.971883	N	0.172	NA	Not plastid, SignalP negative	mitochondria	Ectocarpus siliculosus	others
TL16_g11091.t1	PRODH	IPR002872	proline dehydrogenase	No mitochondrial presequence	0.001	noTP	0.999773	N	0.107	NA	Not plastid, SignalP negative	cytoplasm	Triparma laevis f. inornata	Parmales
TrLO_g6020.t1	PRODH	IPR002872	proline dehydrogenase	No mitochondrial presequence	0.001	noTP	0.999773	N	0.107	NA	Not plastid, SignalP negative	cytoplasm	Triparma laevis f. longispina	Parmales
TrST_g5257.t1	PRODH	IPR002872	proline dehydrogenase	Possessing mitochondrial presequence	0.993	mTP	0.951185	N	0.126	NA	Not plastid, SignalP negative	mitochondria	Triparma strigata	Parmales
TrVE_jg4138.t1	PRODH	IPR002872	proline dehydrogenase	Possessing mitochondrial presequence	0.993	mTP	0.951185	N	0.126	NA	Not plastid, SignalP negative	mitochondria	Triparma verrucosa	Parmales
TrCOL_g6990.t1	PRODH	IPR002872	proline dehydrogenase	No mitochondrial presequence	0.001	noTP	0.998834	N	0.134	NA	Not plastid, SignalP negative	cytoplasm	Triparma columacea	Parmales
TrRE_jg10847.t1	PRODH	IPR002872	proline dehydrogenase	No mitochondrial presequence	0	noTP	0.99994	N	0.104	NA	Not plastid, SignalP negative	cytoplasm	Triparma retinervis	Parmales
TeGR_g7736.t1	PRODH	IPR002872	proline dehydrogenase	No mitochondrial presequence	0	noTP	0.998546	N	0.102	NA	Not plastid, SignalP negative	cytoplasm	Tetraparma gracilis	Parmales
ScalyP_jg7545.t1	PRODH	IPR002872	proline dehydrogenase	Possessing mitochondrial presequence	0.416	mTP	0.932552	N	0.136	NA	Not plastid, SignalP negative	mitochondria	Scaly parma	Parmales
tps:THAPSDRAFT_32485	PRODH	IPR002872	proline dehydrogenase	No mitochondrial presequence	0.066	noTP	0.999526	N	0.123	NA	Not plastid, SignalP negative	cytoplasm	Thalassiosira pseudonana	Diatoms
jgi|Thaoce1|102226|rna17333	PRODH	IPR002872	proline dehydrogenase	No mitochondrial presequence	0.125	noTP	0.999827	N	0.118	NA	Not plastid, SignalP negative	cytoplasm	Thalassiosira oceanica	Diatoms
fcy:FRACYDRAFT_268766	PRODH	IPR002872	proline dehydrogenase	Possessing mitochondrial presequence	0.805	mTP	0.994815	N	0.134	NA	Not plastid, SignalP negative	mitochondria	Fragilariopsis cylindrus	Diatoms
Phatr3_J1155.p1	PRODH	IPR002872	proline dehydrogenase	No mitochondrial presequence	0.001	noTP	0.999919	N	0.115	NA	Not plastid, SignalP negative	cytoplasm	Phaeodactylum tricornutum	Diatoms
Phatr3_J13232.p1	PRODH	IPR002872	proline dehydrogenase	No mitochondrial presequence	0.003	noTP	0.998041	N	0.101	NA	Not plastid, SignalP negative	cytoplasm	Phaeodactylum tricornutum	Diatoms
jgi|Psemu1|257415|estExt_Genewise1Plus.C_2220037	PRODH	IPR002872	proline dehydrogenase	No mitochondrial presequence	0.003	noTP	0.999981	N	0.109	NA	Not plastid, SignalP negative	cytoplasm	Pseudo-nitzschia multiseries	Diatoms
aaf:AURANDRAFT_25925	PRODH	IPR002872	proline dehydrogenase	Possessing mitochondrial presequence	0.959	mTP	0.749765	N	0.185	NA	Not plastid, SignalP negative	mitochondria	Aureococcus anophagefferens	others
aaf:AURANDRAFT_51906	PRODH	IPR002872	proline dehydrogenase	Possessing mitochondrial presequence	0.76	noTP	0.546807	N	0.144	NA	Not plastid, SignalP negative	mitochondria	Aureococcus anophagefferens	others
jgi|Ectsil1|24283|rna5388	PRODH	IPR002872	proline dehydrogenase	No mitochondrial presequence	0	noTP	0.999978	N	0.171	NA	Not plastid, SignalP negative	cytoplasm	Ectocarpus siliculosus	others
TL16_g00360.t1	P5CDH	2XAQI@2836	1-pyrroline-5-carboxylate dehydrogenase	Possessing mitochondrial presequence	0.69	mTP	0.987675	N	0.11	NA	Not plastid, SignalP negative	mitochondria	Triparma laevis f. inornata	Parmales
TrLO_g12982.t1	P5CDH	2XAQI@2836	1-pyrroline-5-carboxylate dehydrogenase	Possessing mitochondrial presequence	0.69	mTP	0.987675	N	0.11	NA	Not plastid, SignalP negative	mitochondria	Triparma laevis f. longispina	Parmales
TrST_g2868.t1	P5CDH	2XAQI@2836	1-pyrroline-5-carboxylate dehydrogenase	Possessing mitochondrial presequence	0.832	mTP	0.99633	N	0.13	NA	Not plastid, SignalP negative	mitochondria	Triparma strigata	Parmales
TrVE_jg7767.t1	P5CDH	2XAQI@2836	1-pyrroline-5-carboxylate dehydrogenase	Possessing mitochondrial presequence	0.832	mTP	0.99633	N	0.13	NA	Not plastid, SignalP negative	mitochondria	Triparma verrucosa	Parmales
TrCOL_g4839.t1	P5CDH	2XAQI@2836	1-pyrroline-5-carboxylate dehydrogenase	No mitochondrial presequence	0.001	noTP	0.998613	N	0.109	NA	Not plastid, SignalP negative	cytoplasm	Triparma columacea	Parmales
TrRE_jg8901.t1	P5CDH	2XAQI@2836	1-pyrroline-5-carboxylate dehydrogenase	No mitochondrial presequence	0.049	noTP	0.999571	N	0.102	NA	Not plastid, SignalP negative	cytoplasm	Triparma retinervis	Parmales
TeGR_g5584.t1	P5CDH	2XAQI@2836	1-pyrroline-5-carboxylate dehydrogenase	No mitochondrial presequence	0	noTP	0.998912	N	0.108	NA	Not plastid, SignalP negative	cytoplasm	Tetraparma gracilis	Parmales
ScalyP_jg1882.t1	P5CDH	2XAQI@2836	1-pyrroline-5-carboxylate dehydrogenase	No mitochondrial presequence	0.001	noTP	0.99102	N	0.143	NA	Not plastid, SignalP negative	cytoplasm	Scaly parma	Parmales
tps:THAPS_38066	P5CDH	2XAQI@2836	1-pyrroline-5-carboxylate dehydrogenase	No mitochondrial presequence	0.047	noTP	0.859386	N	0.237	NA	Not plastid, SignalP negative	cytoplasm	Thalassiosira pseudonana	Diatoms
jgi|Thaoce1|100551|rna15897	P5CDH	2XAQI@2836	1-pyrroline-5-carboxylate dehydrogenase	No mitochondrial presequence	0.01	noTP	0.998568	N	0.155	NA	Not plastid, SignalP negative	cytoplasm	Thalassiosira oceanica	Diatoms
fcy:FRACYDRAFT_208511	P5CDH	2XAQI@2836	1-pyrroline-5-carboxylate dehydrogenase	Possessing mitochondrial presequence	0.875	mTP	0.984163	N	0.136	NA	Not plastid, SignalP negative	mitochondria	Fragilariopsis cylindrus	Diatoms
Phatr3_J31906.p1	P5CDH	2XAQI@2836	1-pyrroline-5-carboxylate dehydrogenase	Possessing mitochondrial presequence	0.974	mTP	0.965593	N	0.122	NA	Not plastid, SignalP negative	mitochondria	Phaeodactylum tricornutum	Diatoms
jgi|Psemu1|317458|estExt_fgenesh1_pm.C_110028	P5CDH	2XAQI@2836	1-pyrroline-5-carboxylate dehydrogenase	No mitochondrial presequence	0.006	noTP	0.999409	N	0.101	NA	Not plastid, SignalP negative	cytoplasm	Pseudo-nitzschia multiseries	Diatoms
TL16_g04424.t1	AST	IPR000796	aspartate aminotransferase	No mitochondrial presequence	0.004	noTP	0.671985	N	0.177	NA	Not plastid, SignalP negative	cytoplasm	Triparma laevis f. inornata	Parmales
TL16_g05860.t1	AST	IPR000796	aspartate aminotransferase	No mitochondrial presequence	0.089	noTP	0.991731	N	0.117	NA	Not plastid, SignalP negative	cytoplasm	Triparma laevis f. inornata	Parmales
TrLO_g12415.t1	AST	IPR000796	aspartate aminotransferase	Possessing mitochondrial presequence	0.976	mTP	0.996221	N	0.21	NA	Not plastid, SignalP negative	mitochondria	Triparma laevis f. longispina	Parmales
TrLO_g3167.t1	AST	IPR000796	aspartate aminotransferase	No mitochondrial presequence	0.089	noTP	0.991731	N	0.117	NA	Not plastid, SignalP negative	cytoplasm	Triparma laevis f. longispina	Parmales
TrST_g12765.t1	AST	IPR000796	aspartate aminotransferase	No mitochondrial presequence	0.019	noTP	0.996884	N	0.116	NA	Not plastid, SignalP negative	cytoplasm	Triparma strigata	Parmales
TrST_g1932.t1	AST	IPR000796	aspartate aminotransferase	Possessing mitochondrial presequence	0.886	mTP	0.972877	N	0.169	NA	Not plastid, SignalP negative	mitochondria	Triparma strigata	Parmales
TrVE_jg1601.t1	AST	IPR000796	aspartate aminotransferase	No mitochondrial presequence	0.019	noTP	0.996982	N	0.116	NA	Not plastid, SignalP negative	cytoplasm	Triparma verrucosa	Parmales
TrVE_jg5139.t1	AST	IPR000796	aspartate aminotransferase	Possessing mitochondrial presequence	0.888	mTP	0.972877	N	0.169	NA	Not plastid, SignalP negative	mitochondria	Triparma verrucosa	Parmales
TrCOL_g6549.t1	AST	IPR000796	aspartate aminotransferase	No mitochondrial presequence	0.002	noTP	0.999891	N	0.098	NA	Not plastid, SignalP negative	cytoplasm	Triparma columacea	Parmales
TrCOL_g8965.t1	AST	IPR000796	aspartate aminotransferase	No mitochondrial presequence	0.011	noTP	0.999103	N	0.11	NA	Not plastid, SignalP negative	cytoplasm	Triparma columacea	Parmales
TrRE_jg4424.t1	AST	IPR000796	aspartate aminotransferase	No mitochondrial presequence	0.02	noTP	0.999594	N	0.107	NA	Not plastid, SignalP negative	cytoplasm	Triparma retinervis	Parmales
TeGR_g10708.t1	AST	IPR000796	aspartate aminotransferase	No mitochondrial presequence	0.001	SP	0.991265	Y	0.844	19	Plastid, high confidence	plastid	Tetraparma gracilis	Parmales
TeGR_g2759.t1	AST	IPR000796	aspartate aminotransferase	No mitochondrial presequence	0	noTP	0.998566	N	0.118	NA	Not plastid, SignalP negative	cytoplasm	Tetraparma gracilis	Parmales
ScalyP_jg11785.t1	AST	IPR000796	aspartate aminotransferase	No mitochondrial presequence	0.005	noTP	0.995759	N	0.15	NA	Not plastid, SignalP negative	cytoplasm	Scaly parma	Parmales
ScalyP_jg6456.t1	AST	IPR000796	aspartate aminotransferase	No mitochondrial presequence	0.001	SP	0.985812	Y	0.777	19	Not plastid, SignalP positive	cytoplasm	Scaly parma	Parmales
ScalyP_jg8642.t1	AST	IPR000796	aspartate aminotransferase	Possessing mitochondrial presequence	0.592	mTP	0.982987	N	0.129	NA	Not plastid, SignalP negative	mitochondria	Scaly parma	Parmales
tps:THAPS_269248	AST	IPR000796	aspartate aminotransferase	No mitochondrial presequence	0.01	noTP	0.929893	N	0.162	NA	Not plastid, SignalP negative	cytoplasm	Thalassiosira pseudonana	Diatoms
tps:THAPSDRAFT_31424	AST	IPR000796	aspartate aminotransferase	No mitochondrial presequence	0	noTP	0.99954	N	0.104	NA	Not plastid, SignalP negative	cytoplasm	Thalassiosira pseudonana	Diatoms
jgi|Thaoce1|69588|rna9665	AST	IPR000796	aspartate aminotransferase	Possessing mitochondrial presequence	0.997	mTP	0.934248	N	0.203	NA	Not plastid, SignalP negative	mitochondria	Thalassiosira oceanica	Diatoms
jgi|Thaoce1|85820|rna13878	AST	IPR000796	aspartate aminotransferase	No mitochondrial presequence	0.015	SP	0.978504	Y	0.758	20	Not plastid, SignalP positive	cytoplasm	Thalassiosira oceanica	Diatoms
fcy:FRACYDRAFT_170472	AST	IPR000796	aspartate aminotransferase	No mitochondrial presequence	0.004	SP	0.977796	Y	0.767	18	Plastid, high confidence	plastid	Fragilariopsis cylindrus	Diatoms
fcy:FRACYDRAFT_209612	AST	IPR000796	aspartate aminotransferase	No mitochondrial presequence	0.041	noTP	0.995583	N	0.132	NA	Not plastid, SignalP negative	cytoplasm	Fragilariopsis cylindrus	Diatoms
Phatr3_J23059.p1	AST	IPR000796	aspartate aminotransferase	No mitochondrial presequence	0.001	SP	0.999171	Y	0.854	21	Plastid, low confidence	plastid	Phaeodactylum tricornutum	Diatoms
Phatr3_J23871.p1	AST	IPR000796	aspartate aminotransferase	Possessing mitochondrial presequence	0.995	mTP	0.997992	N	0.147	NA	Not plastid, SignalP negative	mitochondria	Phaeodactylum tricornutum	Diatoms
jgi|Psemu1|320333|estExt_fgenesh1_pm.C_5080014	AST	IPR000796	aspartate aminotransferase	No mitochondrial presequence	0	noTP	0.999956	N	0.098	NA	Not plastid, SignalP negative	cytoplasm	Pseudo-nitzschia multiseries	Diatoms
jgi|Psemu1|325921|estExt_fgenesh1_pg.C_2980006	AST	IPR000796	aspartate aminotransferase	No mitochondrial presequence	0.001	SP	0.994647	Y	0.603	31	Not plastid, SignalP positive	cytoplasm	Pseudo-nitzschia multiseries	Diatoms
aaf:AURANDRAFT_21841	AST	IPR000796	aspartate aminotransferase	No mitochondrial presequence	0.092	SP	0.901017	Y	0.761	20	Not plastid, SignalP positive	cytoplasm	Aureococcus anophagefferens	others
aaf:AURANDRAFT_27031	AST	IPR000796	aspartate aminotransferase	No mitochondrial presequence	0	SP	0.624863	N	0.221	NA	Not plastid, SignalP negative	cytoplasm	Aureococcus anophagefferens	others
aaf:AURANDRAFT_27395	AST	IPR000796	aspartate aminotransferase	No mitochondrial presequence	0.338	noTP	0.622675	N	0.182	NA	Not plastid, SignalP negative	cytoplasm	Aureococcus anophagefferens	others
aaf:AURANDRAFT_58638	AST	IPR000796	aspartate aminotransferase	No mitochondrial presequence	0.318	mTP	0.625421	N	0.297	NA	Not plastid, SignalP negative	mitochondria	Aureococcus anophagefferens	others
jgi|Ectsil1|17870|rna13724	AST	IPR000796	aspartate aminotransferase	No mitochondrial presequence	0.001	noTP	0.999605	N	0.142	NA	Not plastid, SignalP negative	cytoplasm	Ectocarpus siliculosus	others
TL16_g03987.t1	ALT	2XAPF@2836	L-alanine transaminase	Possessing mitochondrial presequence	0.591	mTP	0.519672	Y	0.705	18	Not plastid, SignalP positive	mitochondria	Triparma laevis f. inornata	Parmales
TL16_g11961.t1	ALT	2XE2N@2836	L-alanine transaminase	No mitochondrial presequence	0.003	noTP	0.99766	N	0.106	NA	Not plastid, SignalP negative	cytoplasm	Triparma laevis f. inornata	Parmales
TrLO_g154.t1	ALT	2XAPF@2836	L-alanine transaminase	Possessing mitochondrial presequence	0.759	mTP	0.49627	Y	0.676	18	Not plastid, SignalP positive	mitochondria	Triparma laevis f. longispina	Parmales
TrLO_g8987.t1	ALT	2XE2N@2836	L-alanine transaminase	No mitochondrial presequence	0.001	noTP	0.999917	N	0.103	NA	Not plastid, SignalP negative	cytoplasm	Triparma laevis f. longispina	Parmales
TrST_g10782.t1	ALT	2XAPF@2836	L-alanine transaminase	No mitochondrial presequence	0.007	noTP	0.978401	N	0.115	NA	Not plastid, SignalP negative	cytoplasm	Triparma strigata	Parmales
TrST_g13286.t1	ALT	2XE2N@2836	L-alanine transaminase	Possessing mitochondrial presequence	0.997	mTP	0.972492	N	0.19	NA	Not plastid, SignalP negative	mitochondria	Triparma strigata	Parmales
TrVE_jg6747.t1	ALT	2XAPF@2836	L-alanine transaminase	No mitochondrial presequence	0.03	noTP	0.991566	N	0.123	NA	Not plastid, SignalP negative	cytoplasm	Triparma verrucosa	Parmales
TrVE_jg9353.t1	ALT	2XE2N@2836	L-alanine transaminase	Possessing mitochondrial presequence	0.998	mTP	0.991664	N	0.308	NA	Not plastid, SignalP negative	mitochondria	Triparma verrucosa	Parmales
TrCOL_g10308.t1	ALT	2XAPF@2836	L-alanine transaminase	No mitochondrial presequence	0.001	noTP	0.999674	N	0.112	NA	Not plastid, SignalP negative	cytoplasm	Triparma columacea	Parmales
TrCOL_g12028.t1	ALT	2XE2N@2836	L-alanine transaminase	Possessing mitochondrial presequence	0.971	mTP	0.96283	N	0.183	NA	Not plastid, SignalP negative	mitochondria	Triparma columacea	Parmales
TrRE_jg6859.t1	ALT	2XAPF@2836	L-alanine transaminase	No mitochondrial presequence	0.002	noTP	0.999482	N	0.107	NA	Not plastid, SignalP negative	cytoplasm	Triparma retinervis	Parmales
TrRE_jg7023.t1	ALT	2XE2N@2836	L-alanine transaminase	Possessing mitochondrial presequence	0.874	mTP	0.931154	N	0.129	NA	Not plastid, SignalP negative	mitochondria	Triparma retinervis	Parmales
TeGR_g1143.t1	ALT	2XAPF@2836	L-alanine transaminase	No mitochondrial presequence	0.009	noTP	0.996243	N	0.119	NA	Not plastid, SignalP negative	cytoplasm	Tetraparma gracilis	Parmales
TeGR_g1525.t1	ALT	2XE2N@2836	L-alanine transaminase	Possessing mitochondrial presequence	0.525	mTP	0.624577	N	0.126	NA	Not plastid, SignalP negative	mitochondria	Tetraparma gracilis	Parmales
ScalyP_jg202.t1	ALT	2XAPF@2836	L-alanine transaminase	Possessing mitochondrial presequence	0.817	mTP	0.810557	N	0.246	NA	Not plastid, SignalP negative	mitochondria	Scaly parma	Parmales
tps:THAPS_35402	ALT	2XAPF@2836	L-alanine transaminase	No mitochondrial presequence	0.001	noTP	0.999655	N	0.102	NA	Not plastid, SignalP negative	cytoplasm	Thalassiosira pseudonana	Diatoms
tps:THAPSDRAFT_412	ALT	2XE2N@2836	L-alanine transaminase	No mitochondrial presequence	0.01	noTP	0.998179	N	0.114	NA	Not plastid, SignalP negative	cytoplasm	Thalassiosira pseudonana	Diatoms
jgi|Thaoce1|103102|rna27823	ALT	2XE2N@2836	L-alanine transaminase	No mitochondrial presequence	0.025	noTP	0.998954	N	0.123	NA	Not plastid, SignalP negative	cytoplasm	Thalassiosira oceanica	Diatoms
jgi|Thaoce1|72240|rna33081	ALT	2XAPF@2836	L-alanine transaminase	No mitochondrial presequence	0.018	noTP	0.999411	N	0.112	NA	Not plastid, SignalP negative	cytoplasm	Thalassiosira oceanica	Diatoms
jgi|Thaoce1|99467|rna30038	ALT	2XE2N@2836	L-alanine transaminase	No mitochondrial presequence	0.003	noTP	0.999821	N	0.103	NA	Not plastid, SignalP negative	cytoplasm	Thalassiosira oceanica	Diatoms
fcy:FRACYDRAFT_154598	ALT	KOG0258@2759	L-alanine transaminase	No mitochondrial presequence	0.011	noTP	0.955574	N	0.119	NA	Not plastid, SignalP negative	cytoplasm	Fragilariopsis cylindrus	Diatoms
fcy:FRACYDRAFT_179924	ALT	2XAPF@2836	L-alanine transaminase	No mitochondrial presequence	0	noTP	0.999705	N	0.105	NA	Not plastid, SignalP negative	cytoplasm	Fragilariopsis cylindrus	Diatoms
fcy:FRACYDRAFT_223701	ALT	2XE2N@2836	L-alanine transaminase	No mitochondrial presequence	0.011	noTP	0.994059	N	0.116	NA	Not plastid, SignalP negative	cytoplasm	Fragilariopsis cylindrus	Diatoms
fcy:FRACYDRAFT_226038	ALT	2XE2N@2836	L-alanine transaminase	No mitochondrial presequence	0.021	noTP	0.993776	N	0.127	NA	Not plastid, SignalP negative	cytoplasm	Fragilariopsis cylindrus	Diatoms
Phatr3_EG02361.p1	ALT	2XE2N@2836	L-alanine transaminase	No mitochondrial presequence	0.244	mTP	0.757185	N	0.186	NA	Not plastid, SignalP negative	mitochondria	Phaeodactylum tricornutum	Diatoms
Phatr3_J34010.p1	ALT	2XAPF@2836	L-alanine transaminase	No mitochondrial presequence	0.034	SP	0.996069	Y	0.724	26	Plastid, low confidence	plastid	Phaeodactylum tricornutum	Diatoms
jgi|Psemu1|160473|gw1.494.28.1	ALT	KOG0258@2759	L-alanine transaminase	No mitochondrial presequence	0.093	noTP	0.664687	N	0.167	NA	Not plastid, SignalP negative	cytoplasm	Pseudo-nitzschia multiseries	Diatoms
jgi|Psemu1|196878|e_gw1.194.85.1	ALT	2XE2N@2836	L-alanine transaminase	No mitochondrial presequence	0.015	noTP	0.99293	N	0.114	NA	Not plastid, SignalP negative	cytoplasm	Pseudo-nitzschia multiseries	Diatoms
jgi|Psemu1|209304|e_gw1.494.19.1	ALT	2XE2N@2836	L-alanine transaminase	No mitochondrial presequence	0.051	noTP	0.987172	N	0.104	NA	Not plastid, SignalP negative	cytoplasm	Pseudo-nitzschia multiseries	Diatoms
aaf:AURANDRAFT_37770	ALT	KOG0258@2759	L-alanine transaminase	No mitochondrial presequence	0	noTP	0.999952	N	0.103	NA	Not plastid, SignalP negative	cytoplasm	Aureococcus anophagefferens	others
aaf:AURANDRAFT_67623	ALT	KOG0258@2759	L-alanine transaminase	Possessing mitochondrial presequence	0.966	mTP	0.983592	N	0.177	NA	Not plastid, SignalP negative	mitochondria	Aureococcus anophagefferens	others
jgi|Ectsil1|17248|rna1365	ALT	KOG0258@2759	L-alanine transaminase	No mitochondrial presequence	0.004	noTP	0.999937	N	0.106	NA	Not plastid, SignalP negative	cytoplasm	Ectocarpus siliculosus	others
jgi|Ectsil1|17877|rna13731	ALT	KOG0258@2759	L-alanine transaminase	Possessing mitochondrial presequence	0.973	mTP	0.980428	N	0.215	NA	Not plastid, SignalP negative	mitochondria	Ectocarpus siliculosus	others
TL16_g02831.t1	GDH	IPR006096	Glutamine dehydrogenase (NADP+)	No mitochondrial presequence	0.001	noTP	0.999601	N	0.103	NA	Not plastid, SignalP negative	cytoplasm	Triparma laevis f. inornata	Parmales
TL16_g04503.t1	GDH	IPR006096	Glutamine dehydrogenase (NADP+)	No mitochondrial presequence	0.026	noTP	0.987121	N	0.103	NA	Not plastid, SignalP negative	cytoplasm	Triparma laevis f. inornata	Parmales
TL16_g09167.t1	GDH	IPR006096	Glutamine dehydrogenase (NADP+)	No mitochondrial presequence	0.192	mTP	0.828679	N	0.235	NA	Not plastid, SignalP negative	mitochondria	Triparma laevis f. inornata	Parmales
TrLO_g2290.t1	GDH	IPR006096	Glutamine dehydrogenase (NADP+)	Possessing mitochondrial presequence	0.81	mTP	0.926702	N	0.147	NA	Not plastid, SignalP negative	mitochondria	Triparma laevis f. longispina	Parmales
TrLO_g5224.t1	GDH	IPR006096	Glutamine dehydrogenase (NADP+)	No mitochondrial presequence	0	SP	0.996628	Y	0.885	20	Plastid, high confidence	plastid	Triparma laevis f. longispina	Parmales
TrLO_g7132.t1	GDH	IPR006096	Glutamine dehydrogenase (NADP+)	Possessing mitochondrial presequence	0.955	mTP	0.996204	N	0.273	NA	Not plastid, SignalP negative	mitochondria	Triparma laevis f. longispina	Parmales
TrST_g11537.t1	GDH	IPR006096	Glutamine dehydrogenase (NADP+)	No mitochondrial presequence	0.002	SP	0.988832	Y	0.636	19	Plastid, high confidence	plastid	Triparma strigata	Parmales
TrST_g1809.t1	GDH	IPR006096	Glutamine dehydrogenase (NADP+)	Possessing mitochondrial presequence	0.937	mTP	0.934212	N	0.142	NA	Not plastid, SignalP negative	mitochondria	Triparma strigata	Parmales
TrST_g278.t1	GDH	IPR006096	Glutamine dehydrogenase (NADP+)	No mitochondrial presequence	0.008	noTP	0.981481	N	0.109	NA	Not plastid, SignalP negative	cytoplasm	Triparma strigata	Parmales
TrST_g7444.t1	GDH	IPR006096	Glutamine dehydrogenase (NADP+)	Possessing mitochondrial presequence	0.566	noTP	0.7221	N	0.155	NA	Not plastid, SignalP negative	mitochondria	Triparma strigata	Parmales
TrST_g9566.t1	GDH	IPR006096	Glutamine dehydrogenase (NADP+)	Possessing mitochondrial presequence	0.954	mTP	0.942038	N	0.108	NA	Not plastid, SignalP negative	mitochondria	Triparma strigata	Parmales
TrVE_jg10524.t1	GDH	IPR006096	Glutamine dehydrogenase (NADP+)	No mitochondrial presequence	0.002	SP	0.988719	Y	0.705	20	Plastid, high confidence	plastid	Triparma verrucosa	Parmales
TrVE_jg1454.t1	GDH	IPR006096	Glutamine dehydrogenase (NADP+)	No mitochondrial presequence	0.35	mTP	0.832863	N	0.127	NA	Not plastid, SignalP negative	mitochondria	Triparma verrucosa	Parmales
TrVE_jg2170.t1	GDH	IPR006096	Glutamine dehydrogenase (NADP+)	Possessing mitochondrial presequence	0.953	mTP	0.942038	N	0.108	NA	Not plastid, SignalP negative	mitochondria	Triparma verrucosa	Parmales
TrVE_jg4573.t1	GDH	IPR006096	Glutamine dehydrogenase (NADP+)	Possessing mitochondrial presequence	0.965	mTP	0.936784	N	0.147	NA	Not plastid, SignalP negative	mitochondria	Triparma verrucosa	Parmales
TrVE_jg5437.t1	GDH	IPR006096	Glutamine dehydrogenase (NADP+)	No mitochondrial presequence	0.007	noTP	0.982575	N	0.11	NA	Not plastid, SignalP negative	cytoplasm	Triparma verrucosa	Parmales
TrCOL_g12392.t1	GDH	IPR006096	Glutamine dehydrogenase (NADP+)	No mitochondrial presequence	0.005	noTP	0.999774	N	0.128	NA	Not plastid, SignalP negative	cytoplasm	Triparma columacea	Parmales
TrCOL_g1985.t1	GDH	IPR006096	Glutamine dehydrogenase (NADP+)	Possessing mitochondrial presequence	0.996	mTP	0.956782	N	0.194	NA	Not plastid, SignalP negative	mitochondria	Triparma columacea	Parmales
TrCOL_g2744.t1	GDH	IPR006096	Glutamine dehydrogenase (NADP+)	Possessing mitochondrial presequence	0.992	mTP	0.902005	N	0.116	NA	Not plastid, SignalP negative	mitochondria	Triparma columacea	Parmales
TrCOL_g4643.t1	GDH	IPR006096	Glutamine dehydrogenase (NADP+)	No mitochondrial presequence	0	noTP	0.999822	N	0.099	NA	Not plastid, SignalP negative	cytoplasm	Triparma columacea	Parmales
TrRE_jg3318.t1	GDH	IPR006096	Glutamine dehydrogenase (NADP+)	Possessing mitochondrial presequence	0.898	mTP	0.842501	N	0.108	NA	Not plastid, SignalP negative	mitochondria	Triparma retinervis	Parmales
TrRE_jg4179.t1	GDH	IPR006096	Glutamine dehydrogenase (NADP+)	No mitochondrial presequence	0	SP	0.979132	Y	0.736	23	Plastid, low confidence	plastid	Triparma retinervis	Parmales
TrRE_jg8600.t1	GDH	IPR006096	Glutamine dehydrogenase (NADP+)	No mitochondrial presequence	0.059	noTP	0.689211	N	0.242	NA	Not plastid, SignalP negative	cytoplasm	Triparma retinervis	Parmales
TrRE_jg8677.t1	GDH	IPR006096	Glutamine dehydrogenase (NADP+)	No mitochondrial presequence	0.004	noTP	0.9968	N	0.116	NA	Not plastid, SignalP negative	cytoplasm	Triparma retinervis	Parmales
TeGR_g13377.t1	GDH	IPR006096	Glutamine dehydrogenase (NADP+)	No mitochondrial presequence	0.174	noTP	0.992586	N	0.11	NA	Not plastid, SignalP negative	cytoplasm	Tetraparma gracilis	Parmales
TeGR_g13494.t1	GDH	IPR006096	Glutamine dehydrogenase (NADP+)	No mitochondrial presequence	0.033	noTP	0.912144	N	0.125	NA	Not plastid, SignalP negative	cytoplasm	Tetraparma gracilis	Parmales
ScalyP_jg12150.t1	GDH	IPR006096	Glutamine dehydrogenase (NADP+)	No mitochondrial presequence	0.016	SP	0.986246	N	0.424	NA	Not plastid, SignalP negative	cytoplasm	Scaly parma	Parmales
ScalyP_jg4952.t1	GDH	IPR006096	Glutamine dehydrogenase (NADP+)	Possessing mitochondrial presequence	0.518	mTP	0.839717	N	0.181	NA	Not plastid, SignalP negative	mitochondria	Scaly parma	Parmales
ScalyP_jg8674.t1	GDH	IPR006096	Glutamine dehydrogenase (NADP+)	Possessing mitochondrial presequence	0.999	mTP	0.979593	N	0.133	NA	Not plastid, SignalP negative	mitochondria	Scaly parma	Parmales
tps:THAPSDRAFT_26192	GDH	IPR006096	Glutamine dehydrogenase (NADP+)	Possessing mitochondrial presequence	0.995	mTP	0.981324	N	0.177	NA	Not plastid, SignalP negative	mitochondria	Thalassiosira pseudonana	Diatoms
tps:THAPSDRAFT_268335	GDH	IPR006096	Glutamine dehydrogenase (NADP+)	No mitochondrial presequence	0.045	noTP	0.993765	N	0.111	NA	Not plastid, SignalP negative	cytoplasm	Thalassiosira pseudonana	Diatoms
tps:THAPSDRAFT_269985	GDH	IPR006096	Glutamine dehydrogenase (NADP+)	No mitochondrial presequence	0.002	SP	0.997108	Y	0.579	20	Plastid, high confidence	plastid	Thalassiosira pseudonana	Diatoms
tps:THAPSDRAFT_38359	GDH	IPR006096	Glutamine dehydrogenase (NADP+)	No mitochondrial presequence	0.001	noTP	0.993573	N	0.137	NA	Not plastid, SignalP negative	cytoplasm	Thalassiosira pseudonana	Diatoms
jgi|Thaoce1|72235|rna8910	GDH	IPR006096	Glutamine dehydrogenase (NADP+)	No mitochondrial presequence	0.002	noTP	0.99999	N	0.107	NA	Not plastid, SignalP negative	cytoplasm	Thalassiosira oceanica	Diatoms
jgi|Thaoce1|72345|rna5884	GDH	IPR006096	Glutamine dehydrogenase (NADP+)	No mitochondrial presequence	0.001	noTP	0.997934	N	0.114	NA	Not plastid, SignalP negative	cytoplasm	Thalassiosira oceanica	Diatoms
jgi|Thaoce1|87667|rna31605	GDH	IPR006096	Glutamine dehydrogenase (NADP+)	Possessing mitochondrial presequence	0.995	mTP	0.805383	Y	0.488	11	Plastid, low confidence	mitochondria	Thalassiosira oceanica	Diatoms
jgi|Thaoce1|89707|rna3512	GDH	IPR006096	Glutamine dehydrogenase (NADP+)	No mitochondrial presequence	0.002	noTP	0.999497	N	0.1	NA	Not plastid, SignalP negative	cytoplasm	Thalassiosira oceanica	Diatoms
fcy:FRACYDRAFT_159262	GDH	IPR006096	Glutamine dehydrogenase (NADP+)	No mitochondrial presequence	0.001	noTP	0.999915	N	0.098	NA	Not plastid, SignalP negative	cytoplasm	Fragilariopsis cylindrus	Diatoms
fcy:FRACYDRAFT_192073	GDH	IPR006096	Glutamine dehydrogenase (NADP+)	No mitochondrial presequence	0.003	noTP	0.999892	N	0.104	NA	Not plastid, SignalP negative	cytoplasm	Fragilariopsis cylindrus	Diatoms
fcy:FRACYDRAFT_209458	GDH	IPR006096	Glutamine dehydrogenase (NADP+)	No mitochondrial presequence	0.001	noTP	0.999846	N	0.101	NA	Not plastid, SignalP negative	cytoplasm	Fragilariopsis cylindrus	Diatoms
fcy:FRACYDRAFT_209960	GDH	IPR006096	Glutamine dehydrogenase (NADP+)	No mitochondrial presequence	0.002	noTP	0.997914	N	0.108	NA	Not plastid, SignalP negative	cytoplasm	Fragilariopsis cylindrus	Diatoms
Phatr3_J13951.p1	GDH	IPR006096	Glutamine dehydrogenase (NADP+)	No mitochondrial presequence	0.001	noTP	0.999891	N	0.103	NA	Not plastid, SignalP negative	cytoplasm	Phaeodactylum tricornutum	Diatoms
Phatr3_J45239.p1	GDH	IPR006096	Glutamine dehydrogenase (NADP+)	Possessing mitochondrial presequence	0.958	mTP	0.998206	N	0.201	NA	Not plastid, SignalP negative	mitochondria	Phaeodactylum tricornutum	Diatoms
Phatr3_J50971.p1	GDH	IPR006096	Glutamine dehydrogenase (NADP+)	Possessing mitochondrial presequence	0.993	mTP	0.94243	N	0.157	NA	Not plastid, SignalP negative	mitochondria	Phaeodactylum tricornutum	Diatoms
jgi|Psemu1|195421|e_gw1.172.58.1	GDH	IPR006096	Glutamine dehydrogenase (NADP+)	No mitochondrial presequence	0.228	SP	0.777855	N	0.349	NA	Not plastid, SignalP negative	cytoplasm	Pseudo-nitzschia multiseries	Diatoms
jgi|Psemu1|326387|estExt_fgenesh1_pg.C_3740005	GDH	IPR006096	Glutamine dehydrogenase (NADP+)	No mitochondrial presequence	0.019	noTP	0.996906	N	0.124	NA	Not plastid, SignalP negative	cytoplasm	Pseudo-nitzschia multiseries	Diatoms
jgi|Psemu1|65004|estExt_Genemark1.C_950083	GDH	IPR006096	Glutamine dehydrogenase (NADP+)	No mitochondrial presequence	0.005	noTP	0.998823	N	0.104	NA	Not plastid, SignalP negative	cytoplasm	Pseudo-nitzschia multiseries	Diatoms
aaf:AURANDRAFT_25785	GDH	IPR006096	Glutamine dehydrogenase (NADP+)	No mitochondrial presequence	0.046	noTP	0.998009	N	0.152	NA	Not plastid, SignalP negative	cytoplasm	Aureococcus anophagefferens	others
jgi|Ectsil1|22017|rna6540	GDH	IPR006096	Glutamine dehydrogenase (NADP+)	No mitochondrial presequence	0.01	noTP	0.999794	N	0.118	NA	Not plastid, SignalP negative	cytoplasm	Ectocarpus siliculosus	others
jgi|Ectsil1|22563|rna7093	GDH	IPR006096	Glutamine dehydrogenase (NADP+)	Possessing mitochondrial presequence	0.995	mTP	0.844963	N	0.177	NA	Not plastid, SignalP negative	mitochondria	Ectocarpus siliculosus	others
jgi|Ectsil1|24146|rna14565	GDH	IPR006096	Glutamine dehydrogenase (NADP+)	Possessing mitochondrial presequence	0.963	mTP	0.8536	N	0.275	NA	Not plastid, SignalP negative	mitochondria	Ectocarpus siliculosus	others
TL16_g05300.t1	P5CS	IPR005766	delta-1-pyrroline-5-carboxylate synthetase	Possessing mitochondrial presequence	0.469	mTP	0.533826	N	0.17	NA	Not plastid, SignalP negative	mitochondria	Triparma laevis f. inornata	Parmales
TrLO_g7451.t1	P5CS	IPR005766	delta-1-pyrroline-5-carboxylate synthetase	No mitochondrial presequence	0.008	noTP	0.997635	N	0.173	NA	Not plastid, SignalP negative	cytoplasm	Triparma laevis f. longispina	Parmales
TrST_g11047.t1	P5CS	IPR005766	delta-1-pyrroline-5-carboxylate synthetase	No mitochondrial presequence	0.013	noTP	0.997571	N	0.138	NA	Not plastid, SignalP negative	cytoplasm	Triparma strigata	Parmales
TrVE_jg2270.t1	P5CS	IPR005766	delta-1-pyrroline-5-carboxylate synthetase	No mitochondrial presequence	0.013	noTP	0.997571	N	0.138	NA	Not plastid, SignalP negative	cytoplasm	Triparma verrucosa	Parmales
TrCOL_g8364.t1	P5CS	IPR005766	delta-1-pyrroline-5-carboxylate synthetase	No mitochondrial presequence	0.007	noTP	0.999926	N	0.104	NA	Not plastid, SignalP negative	cytoplasm	Triparma columacea	Parmales
TeGR_g11202.t1	P5CS	IPR005766	delta-1-pyrroline-5-carboxylate synthetase	Possessing mitochondrial presequence	0.528	noTP	0.992232	N	0.109	NA	Not plastid, SignalP negative	mitochondria	Tetraparma gracilis	Parmales
tps:THAPSDRAFT_41038	P5CS	IPR005766	delta-1-pyrroline-5-carboxylate synthetase	No mitochondrial presequence	0.179	noTP	0.998807	N	0.137	NA	Not plastid, SignalP negative	cytoplasm	Thalassiosira pseudonana	Diatoms
jgi|Thaoce1|79818|rna4030	P5CS	IPR005766	delta-1-pyrroline-5-carboxylate synthetase	No mitochondrial presequence	0	noTP	0.999996	N	0.108	NA	Not plastid, SignalP negative	cytoplasm	Thalassiosira oceanica	Diatoms
fcy:FRACYDRAFT_211069	P5CS	IPR005766	delta-1-pyrroline-5-carboxylate synthetase	No mitochondrial presequence	0.244	noTP	0.983981	N	0.117	NA	Not plastid, SignalP negative	cytoplasm	Fragilariopsis cylindrus	Diatoms
Phatr3_J18027.p1	P5CS	IPR005766	delta-1-pyrroline-5-carboxylate synthetase	No mitochondrial presequence	0.227	noTP	0.996507	N	0.123	NA	Not plastid, SignalP negative	cytoplasm	Phaeodactylum tricornutum	Diatoms
Phatr3_J55086.p1	P5CS	IPR005766	delta-1-pyrroline-5-carboxylate synthetase	Possessing mitochondrial presequence	0.959	noTP	0.973122	N	0.128	NA	Not plastid, SignalP negative	mitochondria	Phaeodactylum tricornutum	Diatoms
jgi|Psemu1|252235|estExt_Genewise1Plus.C_430041	P5CS	IPR005766	delta-1-pyrroline-5-carboxylate synthetase	Possessing mitochondrial presequence	0.399	noTP	0.999668	N	0.13	NA	Not plastid, SignalP negative	mitochondria	Pseudo-nitzschia multiseries	Diatoms
aaf:AURANDRAFT_54959	P5CS	IPR005766	delta-1-pyrroline-5-carboxylate synthetase	No mitochondrial presequence	0.008	noTP	0.997606	N	0.116	NA	Not plastid, SignalP negative	cytoplasm	Aureococcus anophagefferens	others
jgi|Ectsil1|27123|rna14889	P5CS	IPR005766	delta-1-pyrroline-5-carboxylate synthetase	No mitochondrial presequence	0.001	noTP	0.999909	N	0.128	NA	Not plastid, SignalP negative	cytoplasm	Ectocarpus siliculosus	others
TL16_g04609.t1	P5CR	IPR000304	pyrroline-5-carboxylate reductase	Possessing mitochondrial presequence	0.994	mTP	0.997516	N	0.168	NA	Not plastid, SignalP negative	mitochondria	Triparma laevis f. inornata	Parmales
TrLO_g13576.t1	P5CR	IPR000304	pyrroline-5-carboxylate reductase	Possessing mitochondrial presequence	0.994	mTP	0.997516	N	0.168	NA	Not plastid, SignalP negative	mitochondria	Triparma laevis f. longispina	Parmales
TrST_g7517.t1	P5CR	IPR000304	pyrroline-5-carboxylate reductase	No mitochondrial presequence	0	noTP	0.968004	N	0.187	NA	Not plastid, SignalP negative	cytoplasm	Triparma strigata	Parmales
TrVE_jg7172.t1	P5CR	IPR000304	pyrroline-5-carboxylate reductase	No mitochondrial presequence	0	noTP	0.968004	N	0.187	NA	Not plastid, SignalP negative	cytoplasm	Triparma verrucosa	Parmales
TrCOL_g1404.t1	P5CR	IPR000304	pyrroline-5-carboxylate reductase	No mitochondrial presequence	0.003	SP	0.997788	Y	0.757	22	Not plastid, SignalP positive	cytoplasm	Triparma columacea	Parmales
TrCOL_g4601.t1	P5CR	IPR000304	pyrroline-5-carboxylate reductase	No mitochondrial presequence	0	noTP	0.999889	N	0.102	NA	Not plastid, SignalP negative	cytoplasm	Triparma columacea	Parmales
TrRE_jg5103.t1	P5CR	IPR000304	pyrroline-5-carboxylate reductase	No mitochondrial presequence	0.015	noTP	0.504848	N	0.255	NA	Not plastid, SignalP negative	cytoplasm	Triparma retinervis	Parmales
ScalyP_jg10473.t1	P5CR	IPR000304	pyrroline-5-carboxylate reductase	No mitochondrial presequence	0	noTP	0.786236	N	0.237	NA	Not plastid, SignalP negative	cytoplasm	Scaly parma	Parmales
tps:THAPSDRAFT_23275	P5CR	IPR000304	pyrroline-5-carboxylate reductase	No mitochondrial presequence	0.009	noTP	0.790527	N	0.269	NA	Not plastid, SignalP negative	cytoplasm	Thalassiosira pseudonana	Diatoms
tps:THAPSDRAFT_bd1487	P5CR	IPR000304	pyrroline-5-carboxylate reductase	Possessing mitochondrial presequence	0.788	mTP	0.933138	N	0.116	NA	Not plastid, SignalP negative	mitochondria	Thalassiosira pseudonana	Diatoms
jgi|Thaoce1|83509|rna28997	P5CR	IPR000304	pyrroline-5-carboxylate reductase	No mitochondrial presequence	0.001	noTP	0.713334	N	0.283	NA	Not plastid, SignalP negative	cytoplasm	Thalassiosira oceanica	Diatoms
fcy:FRACYDRAFT_191403	P5CR	IPR000304	pyrroline-5-carboxylate reductase	No mitochondrial presequence	0	noTP	0.994708	N	0.18	NA	Not plastid, SignalP negative	cytoplasm	Fragilariopsis cylindrus	Diatoms
Phatr3_J16375.p1	P5CR	IPR000304	pyrroline-5-carboxylate reductase	Possessing mitochondrial presequence	0.985	mTP	0.998064	N	0.163	NA	Not plastid, SignalP negative	mitochondria	Phaeodactylum tricornutum	Diatoms
Phatr3_J25379.p1	P5CR	IPR000304	pyrroline-5-carboxylate reductase	No mitochondrial presequence	0.002	noTP	0.963544	N	0.108	NA	Not plastid, SignalP negative	cytoplasm	Phaeodactylum tricornutum	Diatoms
jgi|Psemu1|181511|e_gw1.20.106.1	P5CR	IPR000304	pyrroline-5-carboxylate reductase	No mitochondrial presequence	0	noTP	0.99987	N	0.114	NA	Not plastid, SignalP negative	cytoplasm	Pseudo-nitzschia multiseries	Diatoms
jgi|Psemu1|193302|e_gw1.139.98.1	P5CR	IPR000304	pyrroline-5-carboxylate reductase	No mitochondrial presequence	0.002	noTP	0.955475	N	0.212	NA	Not plastid, SignalP negative	cytoplasm	Pseudo-nitzschia multiseries	Diatoms
aaf:AURANDRAFT_16048	P5CR	IPR000304	pyrroline-5-carboxylate reductase	No mitochondrial presequence	0.007	noTP	0.969928	N	0.191	NA	Not plastid, SignalP negative	cytoplasm	Aureococcus anophagefferens	others
aaf:AURANDRAFT_59057	P5CR	IPR000304	pyrroline-5-carboxylate reductase	No mitochondrial presequence	0.051	noTP	0.925279	N	0.228	NA	Not plastid, SignalP negative	cytoplasm	Aureococcus anophagefferens	others
jgi|Ectsil1|18297|rna13758	P5CR	IPR000304	pyrroline-5-carboxylate reductase	No mitochondrial presequence	0.007	noTP	0.998325	N	0.105	NA	Not plastid, SignalP negative	cytoplasm	Ectocarpus siliculosus	others
jgi|Ectsil1|25695|rna1463	P5CR	IPR000304	pyrroline-5-carboxylate reductase	No mitochondrial presequence	0.004	noTP	0.941659	N	0.181	NA	Not plastid, SignalP negative	cytoplasm	Ectocarpus siliculosus	others
TrLO_g11067.t1	OAT	IPR010164	ornithine aminotransferase	Possessing mitochondrial presequence	0.991	mTP	0.975832	N	0.11	NA	Not plastid, SignalP negative	mitochondria	Triparma laevis f. longispina	Parmales
TrST_g13390.t1	OAT	IPR010164	ornithine aminotransferase	Possessing mitochondrial presequence	0.998	mTP	0.995888	N	0.16	NA	Not plastid, SignalP negative	mitochondria	Triparma strigata	Parmales
TrVE_jg13199.t1	OAT	IPR010164	ornithine aminotransferase	Possessing mitochondrial presequence	0.998	mTP	0.995888	N	0.16	NA	Not plastid, SignalP negative	mitochondria	Triparma verrucosa	Parmales
TrCOL_g7349.t1	OAT	IPR010164	ornithine aminotransferase	No mitochondrial presequence	0	noTP	0.993418	N	0.099	NA	Not plastid, SignalP negative	cytoplasm	Triparma columacea	Parmales
TeGR_g12854.t1	OAT	IPR010164	ornithine aminotransferase	No mitochondrial presequence	0.014	noTP	0.973972	N	0.112	NA	Not plastid, SignalP negative	cytoplasm	Tetraparma gracilis	Parmales
ScalyP_jg1340.t1	OAT	IPR010164	ornithine aminotransferase	Possessing mitochondrial presequence	0.713	mTP	0.791438	N	0.116	NA	Not plastid, SignalP negative	mitochondria	Scaly parma	Parmales
tps:THAPSDRAFT_27892	OAT	IPR010164	ornithine aminotransferase	Possessing mitochondrial presequence	0.95	mTP	0.923055	N	0.12	NA	Not plastid, SignalP negative	mitochondria	Thalassiosira pseudonana	Diatoms
jgi|Thaoce1|96685|rna11154	OAT	IPR010164	ornithine aminotransferase	Possessing mitochondrial presequence	0.951	mTP	0.875486	N	0.14	NA	Not plastid, SignalP negative	mitochondria	Thalassiosira oceanica	Diatoms
fcy:FRACYDRAFT_269005	OAT	IPR010164	ornithine aminotransferase	Possessing mitochondrial presequence	0.995	mTP	0.994695	N	0.113	NA	Not plastid, SignalP negative	mitochondria	Fragilariopsis cylindrus	Diatoms
Phatr3_J27726.p1	OAT	IPR010164	ornithine aminotransferase	No mitochondrial presequence	0.001	noTP	0.99981	N	0.113	NA	Not plastid, SignalP negative	cytoplasm	Phaeodactylum tricornutum	Diatoms
jgi|Psemu1|254551|estExt_Genewise1Plus.C_1030074	OAT	IPR010164	ornithine aminotransferase	No mitochondrial presequence	0.003	noTP	0.99955	N	0.104	NA	Not plastid, SignalP negative	cytoplasm	Pseudo-nitzschia multiseries	Diatoms
aaf:AURANDRAFT_27885	OAT	IPR010164	ornithine aminotransferase	Possessing mitochondrial presequence	0.967	mTP	0.998667	N	0.147	NA	Not plastid, SignalP negative	mitochondria	Aureococcus anophagefferens	others
jgi|Ectsil1|32129|rna4717	OAT	IPR010164	ornithine aminotransferase	Possessing mitochondrial presequence	0.992	mTP	0.950122	N	0.133	NA	Not plastid, SignalP negative	mitochondria	Ectocarpus siliculosus	others
TrLO_g14697.t1	ODC	IPR002433	ornithine decarboxylase	No mitochondrial presequence	0	noTP	0.825101	N	0.204	NA	Not plastid, SignalP negative	cytoplasm	Triparma laevis f. longispina	Parmales
TrLO_g7766.t1	ODC	IPR002433	ornithine decarboxylase	No mitochondrial presequence	0	noTP	0.996901	N	0.126	NA	Not plastid, SignalP negative	cytoplasm	Triparma laevis f. longispina	Parmales
TrST_g10985.t1	ODC	IPR002433	ornithine decarboxylase	No mitochondrial presequence	0	noTP	0.96928	N	0.142	NA	Not plastid, SignalP negative	cytoplasm	Triparma strigata	Parmales
TrST_g12361.t1	ODC	IPR002433	ornithine decarboxylase	No mitochondrial presequence	0	noTP	0.999674	N	0.109	NA	Not plastid, SignalP negative	cytoplasm	Triparma strigata	Parmales
TrST_g4215.t1	ODC	IPR002433	ornithine decarboxylase	No mitochondrial presequence	0.007	noTP	0.999956	N	0.107	NA	Not plastid, SignalP negative	cytoplasm	Triparma strigata	Parmales
TrVE_jg3813.t1	ODC	IPR002433	ornithine decarboxylase	No mitochondrial presequence	0.007	noTP	0.999959	N	0.108	NA	Not plastid, SignalP negative	cytoplasm	Triparma verrucosa	Parmales
TrVE_jg4495.t1	ODC	IPR002433	ornithine decarboxylase	No mitochondrial presequence	0.001	noTP	0.99952	N	0.106	NA	Not plastid, SignalP negative	cytoplasm	Triparma verrucosa	Parmales
TrVE_jg5928.t1	ODC	IPR002433	ornithine decarboxylase	No mitochondrial presequence	0	noTP	0.999568	N	0.117	NA	Not plastid, SignalP negative	cytoplasm	Triparma verrucosa	Parmales
TrCOL_g2452.t1	ODC	IPR002433	ornithine decarboxylase	No mitochondrial presequence	0.002	noTP	0.999602	N	0.104	NA	Not plastid, SignalP negative	cytoplasm	Triparma columacea	Parmales
TrCOL_g3078.t1	ODC	IPR002433	ornithine decarboxylase	No mitochondrial presequence	0.066	noTP	0.976776	N	0.113	NA	Not plastid, SignalP negative	cytoplasm	Triparma columacea	Parmales
TrRE_jg13591.t1	ODC	IPR002433	ornithine decarboxylase	No mitochondrial presequence	0.001	noTP	0.99955	N	0.108	NA	Not plastid, SignalP negative	cytoplasm	Triparma retinervis	Parmales
TrRE_jg8857.t1	ODC	IPR002433	ornithine decarboxylase	No mitochondrial presequence	0.002	noTP	0.999751	N	0.103	NA	Not plastid, SignalP negative	cytoplasm	Triparma retinervis	Parmales
TeGR_g5945.t1	ODC	IPR002433	ornithine decarboxylase	No mitochondrial presequence	0.013	noTP	0.996257	N	0.106	NA	Not plastid, SignalP negative	cytoplasm	Tetraparma gracilis	Parmales
ScalyP_jg60.t1	ODC	IPR002433	ornithine decarboxylase	No mitochondrial presequence	0	noTP	0.932578	N	0.104	NA	Not plastid, SignalP negative	cytoplasm	Scaly parma	Parmales
tps:THAPSDRAFT_32477	ODC	IPR002433	ornithine decarboxylase	No mitochondrial presequence	0.044	noTP	0.813046	N	0.175	NA	Not plastid, SignalP negative	cytoplasm	Thalassiosira pseudonana	Diatoms
jgi|Thaoce1|85419|rna27987	ODC	IPR002433	ornithine decarboxylase	No mitochondrial presequence	0.003	noTP	0.994197	N	0.136	NA	Not plastid, SignalP negative	cytoplasm	Thalassiosira oceanica	Diatoms
fcy:FRACYDRAFT_191456	ODC	IPR002433	ornithine decarboxylase	No mitochondrial presequence	0.176	noTP	0.742755	N	0.118	NA	Not plastid, SignalP negative	cytoplasm	Fragilariopsis cylindrus	Diatoms
fcy:FRACYDRAFT_274777	ODC	IPR002433	ornithine decarboxylase	No mitochondrial presequence	0.008	noTP	0.997841	N	0.108	NA	Not plastid, SignalP negative	cytoplasm	Fragilariopsis cylindrus	Diatoms
Phatr3_draftJ1024.p1	ODC	IPR002433	ornithine decarboxylase	No mitochondrial presequence	0.001	noTP	0.999997	N	0.106	NA	Not plastid, SignalP negative	cytoplasm	Phaeodactylum tricornutum	Diatoms
Phatr3_J12642.p1	ODC	IPR002433	ornithine decarboxylase	No mitochondrial presequence	0.018	noTP	0.984277	N	0.139	NA	Not plastid, SignalP negative	cytoplasm	Phaeodactylum tricornutum	Diatoms
Phatr3_J2834.p1	ODC	IPR002433	ornithine decarboxylase	No mitochondrial presequence	0	noTP	0.999946	N	0.112	NA	Not plastid, SignalP negative	cytoplasm	Phaeodactylum tricornutum	Diatoms
jgi|Psemu1|310762|fgenesh1_kg.678_#_3_#_836_1_CCCI_CCOA_CCOB_CCOC_CFAP_CFAS	ODC	IPR002433	ornithine decarboxylase	No mitochondrial presequence	0.043	noTP	0.977974	N	0.121	NA	Not plastid, SignalP negative	cytoplasm	Pseudo-nitzschia multiseries	Diatoms
aaf:AURANDRAFT_27655	ODC	IPR002433	ornithine decarboxylase	No mitochondrial presequence	0.008	noTP	0.999856	N	0.117	NA	Not plastid, SignalP negative	cytoplasm	Aureococcus anophagefferens	others
jgi|Ectsil1|20809|rna9455	ODC	IPR002433	ornithine decarboxylase	No mitochondrial presequence	0	noTP	0.999703	N	0.167	NA	Not plastid, SignalP negative	cytoplasm	Ectocarpus siliculosus	others
TL16_g12489.t1	NOA	KOG1249@2759	nitric oxide associated	Possessing mitochondrial presequence	0.756	mTP	0.68292	N	0.144	NA	Not plastid, SignalP negative	mitochondria	Triparma laevis f. inornata	Parmales
TrLO_g11837.t1	NOA	KOG1249@2759	nitric oxide associated	Possessing mitochondrial presequence	0.758	mTP	0.68292	N	0.144	NA	Not plastid, SignalP negative	mitochondria	Triparma laevis f. longispina	Parmales
TrST_g4247.t1	NOA	KOG1249@2759	nitric oxide associated	No mitochondrial presequence	0	noTP	0.999991	N	0.103	NA	Not plastid, SignalP negative	cytoplasm	Triparma strigata	Parmales
TrVE_jg7037.t1	NOA	KOG1249@2759	nitric oxide associated	No mitochondrial presequence	0	noTP	0.999991	N	0.103	NA	Not plastid, SignalP negative	cytoplasm	Triparma verrucosa	Parmales
TrCOL_g11700.t1	NOA	KOG1249@2759	nitric oxide associated	No mitochondrial presequence	0	noTP	0.999651	N	0.102	NA	Not plastid, SignalP negative	cytoplasm	Triparma columacea	Parmales
TrCOL_g11701.t1	NOA	KOG1249@2759	nitric oxide associated	No mitochondrial presequence	0	noTP	0.999877	N	0.099	NA	Not plastid, SignalP negative	cytoplasm	Triparma columacea	Parmales
TrRE_jg10990.t1	NOA	KOG1249@2759	nitric oxide associated	No mitochondrial presequence	0	noTP	0.999988	N	0.103	NA	Not plastid, SignalP negative	cytoplasm	Triparma retinervis	Parmales
TeGR_g11583.t1	NOA	KOG1249@2759	nitric oxide associated	Possessing mitochondrial presequence	0.976	mTP	0.989793	N	0.217	NA	Not plastid, SignalP negative	mitochondria	Tetraparma gracilis	Parmales
ScalyP_jg840.t1	NOA	KOG1249@2759	nitric oxide associated	Possessing mitochondrial presequence	0.62	noTP	0.614918	N	0.152	NA	Not plastid, SignalP negative	mitochondria	Scaly parma	Parmales
tps:THAPSDRAFT_3583	NOA	KOG1249@2759	nitric oxide associated	No mitochondrial presequence	0.002	noTP	0.999223	N	0.106	NA	Not plastid, SignalP negative	cytoplasm	Thalassiosira pseudonana	Diatoms
jgi|Thaoce1|102603|rna12399	NOA	KOG1249@2759	nitric oxide associated	No mitochondrial presequence	0	noTP	0.999942	N	0.104	NA	Not plastid, SignalP negative	cytoplasm	Thalassiosira oceanica	Diatoms
fcy:FRACYDRAFT_172393	NOA	KOG1249@2759	nitric oxide associated	No mitochondrial presequence	0.066	noTP	0.997715	N	0.128	NA	Not plastid, SignalP negative	cytoplasm	Fragilariopsis cylindrus	Diatoms
Phatr3_EG00845.p1	NOA	KOG1249@2759	nitric oxide associated	Possessing mitochondrial presequence	0.946	mTP	0.643032	N	0.149	NA	Not plastid, SignalP negative	mitochondria	Phaeodactylum tricornutum	Diatoms
Phatr3_J40200.p1	NOA	KOG1249@2759	nitric oxide associated	Possessing mitochondrial presequence	0.724	mTP	0.887589	N	0.202	NA	Not plastid, SignalP negative	mitochondria	Phaeodactylum tricornutum	Diatoms
jgi|Psemu1|236301|estExt_Genewise1.C_430077	NOA	KOG1249@2759	nitric oxide associated	No mitochondrial presequence	0.032	noTP	0.99562	N	0.146	NA	Not plastid, SignalP negative	cytoplasm	Pseudo-nitzschia multiseries	Diatoms
jgi|Ectsil1|18061|rna10157	NOA	KOG1249@2759	nitric oxide associated	No mitochondrial presequence	0	noTP	0.999975	N	0.107	NA	Not plastid, SignalP negative	cytoplasm	Ectocarpus siliculosus	others
tps:THAPSDRAFT_32716	HR	IPR010048	hydroxylamine reductase	No mitochondrial presequence	0.073	noTP	0.999217	N	0.152	NA	Not plastid, SignalP negative	cytoplasm	Thalassiosira pseudonana	Diatoms
Phatr3_J12416.p1	HR	IPR010048	hydroxylamine reductase	Possessing mitochondrial presequence	1	mTP	0.987042	N	0.159	NA	Not plastid, SignalP negative	mitochondria	Phaeodactylum tricornutum	Diatoms
jgi|Thaoce1|94737|rna27620	FORM	IPR004304	formamidase	No mitochondrial presequence	0.051	noTP	0.948321	N	0.221	NA	Not plastid, SignalP negative	cytoplasm	Thalassiosira oceanica	Diatoms
jgi|Thaoce1|94739|rna27622	FORM	IPR004304	formamidase	No mitochondrial presequence	0.005	SP	0.988164	N	0.351	NA	Not plastid, SignalP negative	cytoplasm	Thalassiosira oceanica	Diatoms
fcy:FRACYDRAFT_224738	FORM	IPR004304	formamidase	No mitochondrial presequence	0.005	noTP	0.999549	N	0.102	NA	Not plastid, SignalP negative	cytoplasm	Fragilariopsis cylindrus	Diatoms
fcy:FRACYDRAFT_249801	FORM	IPR004304	formamidase	No mitochondrial presequence	0.002	noTP	0.999994	N	0.1	NA	Not plastid, SignalP negative	cytoplasm	Fragilariopsis cylindrus	Diatoms
Phatr3_J37719.p1	FORM	IPR004304	formamidase	No mitochondrial presequence	0.004	SP	0.946985	Y	0.609	29	Not plastid, SignalP positive	cytoplasm	Phaeodactylum tricornutum	Diatoms
Phatr3_J37952.p1	FORM	IPR004304	formamidase	No mitochondrial presequence	0	SP	0.992571	Y	0.615	35	Not plastid, SignalP positive	cytoplasm	Phaeodactylum tricornutum	Diatoms
Phatr3_J54476.p1	FORM	IPR004304	formamidase	No mitochondrial presequence	0.005	noTP	0.999198	N	0.104	NA	Not plastid, SignalP negative	cytoplasm	Phaeodactylum tricornutum	Diatoms
jgi|Psemu1|191000|e_gw1.108.91.1	FORM	IPR004304	formamidase	No mitochondrial presequence	0	noTP	0.99979	N	0.118	NA	Not plastid, SignalP negative	cytoplasm	Pseudo-nitzschia multiseries	Diatoms
jgi|Psemu1|25491|gm1.25491_g	FORM	IPR004304	formamidase	No mitochondrial presequence	0.003	noTP	0.999954	N	0.103	NA	Not plastid, SignalP negative	cytoplasm	Pseudo-nitzschia multiseries	Diatoms
aaf:AURANDRAFT_37987	FORM	IPR004304	formamidase	No mitochondrial presequence	0	noTP	0.999035	N	0.127	NA	Not plastid, SignalP negative	cytoplasm	Aureococcus anophagefferens	others
tps:THAPS_264532	CL	IPR008076	cyanate lyase	Possessing mitochondrial presequence	0.964	mTP	0.978651	N	0.115	NA	Not plastid, SignalP negative	mitochondria	Thalassiosira pseudonana	Diatoms
jgi|Thaoce1|84111|rna7326	CL	IPR008076	cyanate lyase	No mitochondrial presequence	0.02	noTP	0.997586	N	0.121	NA	Not plastid, SignalP negative	cytoplasm	Thalassiosira oceanica	Diatoms
fcy:FRACYDRAFT_268235	CL	IPR008076	cyanate lyase	Possessing mitochondrial presequence	0.633	mTP	0.947204	N	0.189	NA	Not plastid, SignalP negative	mitochondria	Fragilariopsis cylindrus	Diatoms
Phatr3_EG02451.p1	CL	IPR008076	cyanate lyase	Possessing mitochondrial presequence	0.749	mTP	0.977641	N	0.129	NA	Not plastid, SignalP negative	mitochondria	Phaeodactylum tricornutum	Diatoms
jgi|Psemu1|309563|fgenesh1_kg.526_#_6_#_8113_1_CCCI_CCOA_CCOB_CCOC_CFAP_CFAS	CL	IPR008076	cyanate lyase	Possessing mitochondrial presequence	0.992	mTP	0.999051	N	0.155	NA	Not plastid, SignalP negative	mitochondria	Pseudo-nitzschia multiseries	Diatoms
aaf:AURANDRAFT_21408	CL	IPR008076	cyanate lyase	No mitochondrial presequence	0.06	mTP	0.587355	Y	0.744	16	Plastid, high confidence	plastid	Aureococcus anophagefferens	others
aaf:AURANDRAFT_58996	CL	IPR008076	cyanate lyase	No mitochondrial presequence	0	noTP	0.99963	N	0.118	NA	Not plastid, SignalP negative	cytoplasm	Aureococcus anophagefferens	others
aaf:AURANDRAFT_60366	CL	IPR008076	cyanate lyase	Possessing mitochondrial presequence	0.999	mTP	0.999802	N	0.185	NA	Not plastid, SignalP negative	mitochondria	Aureococcus anophagefferens	others
TL16_g09900.t1	NOD	KOG3378@2759	nitric oxide dioxygenase	No mitochondrial presequence	0.007	noTP	0.999247	N	0.143	NA	Not plastid, SignalP negative	cytoplasm	Triparma laevis f. inornata	Parmales
TrLO_g5533.t1	NOD	KOG3378@2759	nitric oxide dioxygenase	No mitochondrial presequence	0.007	noTP	0.999247	N	0.143	NA	Not plastid, SignalP negative	cytoplasm	Triparma laevis f. longispina	Parmales
TrST_g8947.t1	NOD	KOG3378@2759	nitric oxide dioxygenase	No mitochondrial presequence	0.132	noTP	0.932153	N	0.163	NA	Not plastid, SignalP negative	cytoplasm	Triparma strigata	Parmales
TrVE_jg5822.t1	NOD	KOG3378@2759	nitric oxide dioxygenase	No mitochondrial presequence	0.131	noTP	0.933015	N	0.163	NA	Not plastid, SignalP negative	cytoplasm	Triparma verrucosa	Parmales
TeGR_g2896.t1	NOD	KOG3378@2759	nitric oxide dioxygenase	Possessing mitochondrial presequence	0.733	noTP	0.677516	N	0.137	NA	Not plastid, SignalP negative	mitochondria	Tetraparma gracilis	Parmales
fcy:FRACYDRAFT_210866	NOD	KOG3378@2759	nitric oxide dioxygenase	No mitochondrial presequence	0.02	noTP	0.975701	N	0.125	NA	Not plastid, SignalP negative	cytoplasm	Fragilariopsis cylindrus	Diatoms
fcy:FRACYDRAFT_235866	NOD	KOG3378@2759	nitric oxide dioxygenase	No mitochondrial presequence	0.013	noTP	0.99997	N	0.108	NA	Not plastid, SignalP negative	cytoplasm	Fragilariopsis cylindrus	Diatoms
fcy:FRACYDRAFT_249631	NOD	KOG3378@2759	nitric oxide dioxygenase	No mitochondrial presequence	0.004	noTP	0.995569	N	0.132	NA	Not plastid, SignalP negative	cytoplasm	Fragilariopsis cylindrus	Diatoms
Phatr3_J43312.p1	NOD	KOG3378@2759	nitric oxide dioxygenase	No mitochondrial presequence	0.001	noTP	0.999913	N	0.124	NA	Not plastid, SignalP negative	cytoplasm	Phaeodactylum tricornutum	Diatoms
Phatr3_J45621.p1	NOD	KOG3378@2759	nitric oxide dioxygenase	No mitochondrial presequence	0.001	noTP	0.996268	N	0.128	NA	Not plastid, SignalP negative	cytoplasm	Phaeodactylum tricornutum	Diatoms
jgi|Psemu1|125028|gw1.245.42.1	NOD	KOG3378@2759	nitric oxide dioxygenase	Possessing mitochondrial presequence	0.513	noTP	0.845634	N	0.174	NA	Not plastid, SignalP negative	mitochondria	Pseudo-nitzschia multiseries	Diatoms
jgi|Psemu1|197066|e_gw1.197.39.1	NOD	KOG3378@2759	nitric oxide dioxygenase	No mitochondrial presequence	0.005	noTP	0.996437	N	0.16	NA	Not plastid, SignalP negative	cytoplasm	Pseudo-nitzschia multiseries	Diatoms
aaf:AURANDRAFT_16330	NOD	KOG3378@2759	nitric oxide dioxygenase	No mitochondrial presequence	0.039	noTP	0.988742	N	0.142	NA	Not plastid, SignalP negative	cytoplasm	Aureococcus anophagefferens	others
ScalyP_jg6143.t1	THB	IPR001486	Truncated hemoglobin	No mitochondrial presequence	0.001	noTP	0.998505	N	0.128	NA	Not plastid, SignalP negative	cytoplasm	Scaly parma	Parmales
tps:THAPSDRAFT_7989	THB	IPR001486	Truncated hemoglobin	No mitochondrial presequence	0.004	noTP	0.996835	N	0.129	NA	Not plastid, SignalP negative	cytoplasm	Thalassiosira pseudonana	Diatoms
fcy:FRACYDRAFT_241146	THB	IPR001486	Truncated hemoglobin	No mitochondrial presequence	0.009	noTP	0.999743	N	0.102	NA	Not plastid, SignalP negative	cytoplasm	Fragilariopsis cylindrus	Diatoms
Phatr3_J19954.p1	THB	IPR001486	Truncated hemoglobin	No mitochondrial presequence	0.002	noTP	0.999961	N	0.108	NA	Not plastid, SignalP negative	cytoplasm	Phaeodactylum tricornutum	Diatoms
Phatr3_J37957.p1	THB	IPR001486	Truncated hemoglobin	No mitochondrial presequence	0	noTP	0.999956	N	0.102	NA	Not plastid, SignalP negative	cytoplasm	Phaeodactylum tricornutum	Diatoms
Phatr3_J39797.p1	THB	IPR001486	Truncated hemoglobin	No mitochondrial presequence	0.011	noTP	0.999758	N	0.115	NA	Not plastid, SignalP negative	cytoplasm	Phaeodactylum tricornutum	Diatoms
Phatr3_J7107.p1	THB	IPR001486	Truncated hemoglobin	No mitochondrial presequence	0.002	noTP	0.999648	N	0.099	NA	Not plastid, SignalP negative	cytoplasm	Phaeodactylum tricornutum	Diatoms
jgi|Psemu1|192836|e_gw1.133.98.1	THB	IPR001486	Truncated hemoglobin	No mitochondrial presequence	0.119	noTP	0.992967	N	0.1	NA	Not plastid, SignalP negative	cytoplasm	Pseudo-nitzschia multiseries	Diatoms
aaf:AURANDRAFT_25513	THB	IPR001486	Truncated hemoglobin	No mitochondrial presequence	0.005	noTP	0.511693	N	0.284	NA	Not plastid, SignalP negative	cytoplasm	Aureococcus anophagefferens	others
TL16_g01624.t1	NMO	IPR004136	nitronate monooxygenase	No mitochondrial presequence	0.273	noTP	0.904119	N	0.123	NA	Not plastid, SignalP negative	cytoplasm	Triparma laevis f. inornata	Parmales
TL16_g08600.t1	NMO	IPR004136	nitronate monooxygenase	No mitochondrial presequence	0.016	noTP	0.927079	N	0.149	NA	Not plastid, SignalP negative	cytoplasm	Triparma laevis f. inornata	Parmales
TL16_g10800.t1	NMO	IPR004136	nitronate monooxygenase	No mitochondrial presequence	0.002	noTP	0.563553	N	0.161	NA	Not plastid, SignalP negative	cytoplasm	Triparma laevis f. inornata	Parmales
TrLO_g10432.t1	NMO	IPR004136	nitronate monooxygenase	No mitochondrial presequence	0.005	noTP	0.592891	N	0.232	NA	Not plastid, SignalP negative	cytoplasm	Triparma laevis f. longispina	Parmales
TrLO_g15627.t1	NMO	IPR004136	nitronate monooxygenase	No mitochondrial presequence	0.307	noTP	0.937161	N	0.123	NA	Not plastid, SignalP negative	cytoplasm	Triparma laevis f. longispina	Parmales
TrLO_g4781.t1	NMO	IPR004136	nitronate monooxygenase	No mitochondrial presequence	0.016	noTP	0.927079	N	0.149	NA	Not plastid, SignalP negative	cytoplasm	Triparma laevis f. longispina	Parmales
TrST_g10812.t1	NMO	IPR004136	nitronate monooxygenase	No mitochondrial presequence	0.047	noTP	0.92665	N	0.134	NA	Not plastid, SignalP negative	cytoplasm	Triparma strigata	Parmales
TrST_g13608.t1	NMO	IPR004136	nitronate monooxygenase	No mitochondrial presequence	0.003	noTP	0.867127	N	0.175	NA	Not plastid, SignalP negative	cytoplasm	Triparma strigata	Parmales
TrST_g4806.t1	NMO	IPR004136	nitronate monooxygenase	Possessing mitochondrial presequence	0.681	noTP	0.922711	N	0.129	NA	Not plastid, SignalP negative	mitochondria	Triparma strigata	Parmales
TrVE_jg1162.t1	NMO	IPR004136	nitronate monooxygenase	Possessing mitochondrial presequence	0.68	noTP	0.922711	N	0.129	NA	Not plastid, SignalP negative	mitochondria	Triparma verrucosa	Parmales
TrVE_jg8194.t1	NMO	IPR004136	nitronate monooxygenase	No mitochondrial presequence	0.001	noTP	0.962883	N	0.162	NA	Not plastid, SignalP negative	cytoplasm	Triparma verrucosa	Parmales
TrVE_jg8325.t1	NMO	IPR004136	nitronate monooxygenase	No mitochondrial presequence	0.047	noTP	0.92665	N	0.134	NA	Not plastid, SignalP negative	cytoplasm	Triparma verrucosa	Parmales
TrCOL_g308.t1	NMO	IPR004136	nitronate monooxygenase	No mitochondrial presequence	0.101	mTP	0.657173	N	0.311	NA	Not plastid, SignalP negative	mitochondria	Triparma columacea	Parmales
TrCOL_g4313.t1	NMO	IPR004136	nitronate monooxygenase	No mitochondrial presequence	0.008	noTP	0.842092	N	0.166	NA	Not plastid, SignalP negative	cytoplasm	Triparma columacea	Parmales
TrCOL_g7221.t1	NMO	IPR004136	nitronate monooxygenase	Possessing mitochondrial presequence	0.694	noTP	0.830998	N	0.124	NA	Not plastid, SignalP negative	mitochondria	Triparma columacea	Parmales
TrRE_jg9687.t1	NMO	IPR004136	nitronate monooxygenase	Possessing mitochondrial presequence	0.63	noTP	0.840895	N	0.107	NA	Not plastid, SignalP negative	mitochondria	Triparma retinervis	Parmales
TrRE_jg989.t1	NMO	IPR004136	nitronate monooxygenase	No mitochondrial presequence	0.004	noTP	0.77464	N	0.166	NA	Not plastid, SignalP negative	cytoplasm	Triparma retinervis	Parmales
TeGR_g14498.t1	NMO	IPR004136	nitronate monooxygenase	No mitochondrial presequence	0.136	noTP	0.987469	N	0.132	NA	Not plastid, SignalP negative	cytoplasm	Tetraparma gracilis	Parmales
TeGR_g5223.t1	NMO	IPR004136	nitronate monooxygenase	No mitochondrial presequence	0.012	noTP	0.97578	N	0.181	NA	Not plastid, SignalP negative	cytoplasm	Tetraparma gracilis	Parmales
ScalyP_jg4080.t1	NMO	IPR004136	nitronate monooxygenase	No mitochondrial presequence	0.333	noTP	0.968596	N	0.122	NA	Not plastid, SignalP negative	cytoplasm	Scaly parma	Parmales
ScalyP_jg8625.t1	NMO	IPR004136	nitronate monooxygenase	No mitochondrial presequence	0.011	noTP	0.95122	N	0.156	NA	Not plastid, SignalP negative	cytoplasm	Scaly parma	Parmales
tps:THAPSDRAFT_10115	NMO	IPR004136	nitronate monooxygenase	No mitochondrial presequence	0.024	noTP	0.757361	N	0.201	NA	Not plastid, SignalP negative	cytoplasm	Thalassiosira pseudonana	Diatoms
tps:THAPSDRAFT_22961	NMO	IPR004136	nitronate monooxygenase	No mitochondrial presequence	0.364	noTP	0.92297	N	0.218	NA	Not plastid, SignalP negative	cytoplasm	Thalassiosira pseudonana	Diatoms
jgi|Thaoce1|71479|rna9172	NMO	IPR004136	nitronate monooxygenase	No mitochondrial presequence	0.001	noTP	0.956924	N	0.194	NA	Not plastid, SignalP negative	cytoplasm	Thalassiosira oceanica	Diatoms
jgi|Thaoce1|73243|rna17718	NMO	IPR004136	nitronate monooxygenase	No mitochondrial presequence	0.317	mTP	0.511427	N	0.199	NA	Not plastid, SignalP negative	mitochondria	Thalassiosira oceanica	Diatoms
jgi|Thaoce1|73244|rna17719	NMO	IPR004136	nitronate monooxygenase	No mitochondrial presequence	0	noTP	0.999587	N	0.135	NA	Not plastid, SignalP negative	cytoplasm	Thalassiosira oceanica	Diatoms
fcy:FRACYDRAFT_248431	NMO	IPR004136	nitronate monooxygenase	No mitochondrial presequence	0.129	noTP	0.887923	N	0.203	NA	Not plastid, SignalP negative	cytoplasm	Fragilariopsis cylindrus	Diatoms
fcy:FRACYDRAFT_267984	NMO	IPR004136	nitronate monooxygenase	No mitochondrial presequence	0.061	noTP	0.992753	N	0.143	NA	Not plastid, SignalP negative	cytoplasm	Fragilariopsis cylindrus	Diatoms
Phatr3_J38755.p1	NMO	IPR004136	nitronate monooxygenase	No mitochondrial presequence	0.001	noTP	0.968206	N	0.234	NA	Not plastid, SignalP negative	cytoplasm	Phaeodactylum tricornutum	Diatoms
Phatr3_J43560.p1	NMO	IPR004136	nitronate monooxygenase	Possessing mitochondrial presequence	0.705	mTP	0.736344	N	0.211	NA	Not plastid, SignalP negative	mitochondria	Phaeodactylum tricornutum	Diatoms
jgi|Psemu1|218971|e_gw1.942.20.1	NMO	IPR004136	nitronate monooxygenase	No mitochondrial presequence	0.04	noTP	0.999979	N	0.104	NA	Not plastid, SignalP negative	cytoplasm	Pseudo-nitzschia multiseries	Diatoms
jgi|Psemu1|258170|estExt_Genewise1Plus.C_2640023	NMO	IPR004136	nitronate monooxygenase	No mitochondrial presequence	0.006	noTP	0.967196	N	0.146	NA	Not plastid, SignalP negative	cytoplasm	Pseudo-nitzschia multiseries	Diatoms
aaf:AURANDRAFT_27327	NMO	IPR004136	nitronate monooxygenase	Possessing mitochondrial presequence	0.976	mTP	0.690169	N	0.148	NA	Not plastid, SignalP negative	mitochondria	Aureococcus anophagefferens	others
jgi|Ectsil1|25376|rna2604	NMO	IPR004136	nitronate monooxygenase	No mitochondrial presequence	0.121	noTP	0.991948	N	0.132	NA	Not plastid, SignalP negative	cytoplasm	Ectocarpus siliculosus	others
jgi|Thaoce1|92695|rna4811	VacT	2XF59@2836	nitronate monooxygenase	NA	NA	NA	NA	NA	NA	NA	NA	NA	Thalassiosira oceanica	Diatoms
fcy:FRACYDRAFT_248034	VacT	2XF59@2836	nitrate vacuolar transporter	NA	NA	NA	NA	NA	NA	NA	NA	NA	Fragilariopsis cylindrus	Diatoms
Phatr3_EG01951.p1	VacT	2XF59@2836	nitrate vacuolar transporter	NA	NA	NA	NA	NA	NA	NA	NA	NA	Phaeodactylum tricornutum	Diatoms
Phatr3_EG01950.p1	VacT	2XF59@2836	nitrate vacuolar transporter	NA	NA	NA	NA	NA	NA	NA	NA	NA	Phaeodactylum tricornutum	Diatoms
Phatr3_EG01952.p1	VacT	2XF59@2836	nitrate vacuolar transporter	NA	NA	NA	NA	NA	NA	NA	NA	NA	Phaeodactylum tricornutum	Diatoms

[truncated: 6 more sheets: supplementary_data_10, supplementary_data_11_, supplementary_data_12, supplementary_data_13_, supplementary_data_14, supplementary_data_15]
